# Supplementary material for: Laquinimod attenuates inflammation by modulating macrophage functions in traumatic brain injury mouse model
Source: J Neuroinflammation. 2018 Jan 30;15:26. doi: 10.1186/s12974-018-1075-y (PMC5791334; doi:10.1186/s12974-018-1075-y)
Supplement: Supplementary file 2 — Gene data—TBI and laquinimod. Sheet 1: nCounter CodeSet Design. Sheet 2: MG468 Isoform Coverage. Sheet 3: MG468 Annotated genes. Sheet 4: Normalized data. Sheet 5: List of all detected genes. (XLSX 953 kb) [file 12974_2018_1075_MOESM2_ESM.xlsx]

## Sheet: Design Data MG468 v2 chip
	nCounter™ CodeSet Design Report - Data
	CUSTOMER INFORMATION
	Customer Name:	Dr. Oleg Butovsky
	Customer Institute:	Harvard Medical School
	CODESET SUMMARY
	CodeSet Name:	MUROLEG
	CodeSet Report Version:	1
	CodeSet Design Report Date	09/11/13
	CodeSet Quote #:	SQ-05579
	CodeSet PO:
	CodeSet requested probe count:	468
	CodeSet confirmed probe count:	468
	CodeSet notes:	*some of the probes cross-hybridize - please look at the comments next to the individual probes for details
	CodeSet Tier1 pass:	456
	CodeSet Probe Exceptions:	Xhyb	TM	GC	Structure
	Exception Count:	12	0	0	0
	ISOFORM COVERAGE
	IMPORTANT: Please review the "Isoform Coverage" tab - this table includes important information about the specific isoforms that will be targeted by the probes in this CodeSet
	CODESET DETAILS
	Customer Identifier	Accession	Targ Region	Target Sequence	Tm_CP	Tm_RP	Flags	Gene	PN(CP;RP)	NSID	Comments
1	1700001E04Rik	AK005583.1	61-160	CCTGGCTGCTCAGGCTATGTCAGAAAGAGAATGGCGATGAAGGAGAGACCAGACCAACGGAGAAGGAAGAGGGAATCCTTTCTCATGAAAAAGGAAGAAG	88	88	X	1700001E04Rik	396770;296770	AK005583.1:60	also targets multiple other predicted genes
2	1810011O10Rik	NM_026931.2	1040-1139	CCCACAGCATGGGCTATGTTTCTACAGGATTTGTACACACTTCAAAATGGTTTGCACAAAGCTGAAATAATGGGGCCCTTCATAAATCCGAAGGACTGTG	80	83		1810011O10Rik	366190;266190	NM_026931.2:1039
3	4933406P04Rik	XR_141521.1	1657-1756	CAGCAGAAGGACAGAACAGATTCCTAAAGGTTGTCCTCTGACCCTGTCTACAGGGAGTTGTAGCATATAACCACTCCATACACTTAGGCAAATGTATGTG	82	81		4933406P04Rik	396790;296790	XR_141521.1:1656
4	5430435G22Rik	NM_145509.2	1991-2090	TGAAGGAGGTGGACAGAACGAACTTTCAGGGTCTTCAATGGTCAGGTTCATACCTCATGCCTTCCACAGACATTCCTGTCTCCACAGAAGTCTTCTTTCC	82	79		5430435G22Rik	329857;229857	NM_145509.2:1990
5	Abca1	NM_013454.3	5431-5530	TCTGGGATATGTGCAATTATGTGGTCCCTGCTACACTGGTCATTATCATCTTCATCTGCTTCCAGCAGAAGTCCTATGTGTCCTCTACCAACCTGCCCGT	79	81		Abca1	301646;201646	NM_013454.3:5430
6	Abcc3	NM_029600.3	2731-2830	CTACGAGGTCCGCAAGCAGTTCATGAGAGAGATGAGCTCCTTGTCTTCTGAAGGGGAGGTCCAGAACCGGACTATGCCCAAGAAACACACAAATTCATTG	82	79		Abcc3	305758;205758	NM_029600.3:2730
7	Abhd12	NM_024465.3	1696-1795	TCCAGGCTCTCTGGCACCATTGCTTAAGATTCAGGAAAATGGTTCTTTCTGCCCTTCCTAGCGTTTACAGAACAGACTCCAAGTGGTTCAGTTTGTCTCC	79	79		Abhd12	366180;266180	NM_024465.3:1695
8	Abhd6	NM_025341.3	141-240	CCTGGCCATTCCAATCCTGGCATTTGTTGCGTCTTTCCTCCTGTGGCCTTCAGCACTGATAAGAATCTATTATTGGTACTGGCGGAGGACACTGGGCATG	79	83		Abhd6	366183;266183	NM_025341.3:140
9	Abi1	NM_001077190.1	526-625	TACATCAAGAACTCACAAAATAATCGCACCCGCAAATATGGAGCGTCCTGTCAGGTATATTCGGAAACCTATCGACTATACAGTTCTGGATGATGTGGGC	83	81		Abi1	366093;266093	NM_001077190.1:525
10	Abi3	NM_001163464.1	224-323	CACACTGGGCCAGATGGTAAACATGCATATGGAGAAGGTAGCTAGAAGGGAGATCGGCACTTTGGCCACTGTTGTGCGGCTGCCCTCTAACCAGAAAGTC	85	84		Abi3	366114;266114	NM_001163464.1:223
11	Acp2	NM_007387.2	61-160	TTCTCCAGTTCCTTCTTGGCATGTGCCTAACGGTGATGCCACCCATACAGGCCCGGAGTCTACGCTTTGTTACCTTGCTGTATCGACATGGAGATCGGTC	83	82		Acp2	366125;266125	NM_007387.2:60
12	Acvr1	NM_007394.3	2256-2355	TCTGGGCATTAAGACAGTGGCTCTCTGCGTATCTTTCGCGGGTCTCCTAGACACTCCCCACGGGAAGCTCAAGGAGGCGGTGAATTCGTAATCAGCAATA	82	82		Acvr1	308703;208703	NM_007394.3:2255
13	Adamts1	NM_009621.4	2726-2825	CTGATGGTACCTATATTCTGAATGGAAACTTCACTCTGTCCACACTAGAGCAAGACCTCACCTACAAAGGTACTGTCTTAAGGTACAGTGGTTCCTCGGC	81	82		Adamts1	331449;231449	NM_009621.4:2725
14	Adamts16	NM_172053.2	2561-2660	CTGGAGCTCGGAGCATTCACATCTACGAAACAAACATCTCTACCTCCTATATTTCTGTGCGCAATTCTCTCAAGAGATATTACCTGAATGGACACTGGAG	82	79		Adamts16	366228;266228	NM_172053.2:2560
15	Adap2	NM_172133.1	331-430	GTCCCAGCTTTCTACTATGTCCCTCAGGCCAACGACTGCCTGGTCTTAAAGGAACAATGGATTCGAGCTAAGTATGAAAGACAGGAGTTTACGGCTATTG	82	81		Adap2	366229;266229	NM_172133.1:330
16	Adcyap1r1	NM_001025372.1	5811-5910	TGGGACACTCCTCAAGTGAGCCAAATGCCCGTTCTTTCTCCCTTCCTTGAACTCCAGGTCCTGTGCTGTGTCTGTACTCAGCCATGTGTGTTTTGTCTGC	82	82		Adcyap1r1	366087;266087	NM_001025372.1:5810
17	Adora3	NM_001174169.1	406-505	TCTACATCATCCGAAATAAGCTCAGTCAAAACCTGTCTGGCTTCAGAGAGACGCGTGCATTTTATGGACGGGAGTTCAAGACAGCTAAGTCCCTGTTTCT	82	80		Adora3	366117;266117	NM_001174169.1:405
18	Adrb1	NM_007419.2	1962-2061	ACTAATTCCGGAGTACTGGTGTCTCCTGTTCTTAAAGCAAAGGGAAAAGAAGGATGCGAAACAGACAAATCTGGTTTCGAGAAACTATGTGTGGAGCACG	81	82		Adrb1	340686;240686	NM_007419.2:1961
19	Tmem195	NM_178767.5	711-810	ACTACAGACTTTTGGAATTGCCTTGGGATTCTACCTGGACGTGGTATTTCACTTTCTTAGGAGTTGACTTTGGCTACTACTGGTTCCACCGCATGGCTCA	78	81		Agmo	366250;266250	NM_178767.5:710
20	Agpat3	NM_053014.3	3301-3400	GAGCAATAAAAACTACACTAGTAATGTGGGTGTGGGCTTATTTGAGGGTGGGGTGGGGTCAGATTTTGCTTTTCATCTGCTTCAGAAAGAAAAGGGGGAG	82	82		Agpat3	366205;266205	NM_053014.3:3300
21	Ahcyl1	NM_145542.3	2031-2130	CTTGCTCCATAGCTCTTTAGGTGAAACTGAGGTCAAAGGTTTCTCACCCAAGTCACTAAAAGGGGTTAACTCTGCTGCCCAGAAAGTTGATTCTTTAACC	80	80		Ahcyl1	366221;266221	NM_145542.3:2030
22	Aif1	NM_019467.2	56-155	CTGGAGCAGCCTGCAGACTTCATCCTCTCTCTTCCATCCCGGGGAAAGTCAGCCAGTCCTCCTCAGCTGCCTGTCTTAACCTGCATCATGAAGCCTGAGG	82	83		Aif1	319392;219392	NM_019467.2:55
23	Ak1	NM_001198790.1	1626-1725	CCTGCCAGGCCTTGCCATCCTTTGGCTGGTTTTAAAGCTTGTCCTGTCACGCTATGTCCCAACCCTTATCCTCGGCGTTAAGACAAGAGCATGCAGATTA	82	82		Ak1	366120;266120	NM_001198790.1:1625
24	Alcam	NM_009655.1	2606-2705	ATTTATCCTTAAACCCAAGTGGGGAGGTGACCAAGCAGATTGGCGATACCCTGCCTGTGTCATGCACAATATCTGCAAGTAGGAACGCGACTGTGGTGTG	80	82		Alcam	300852;200852	NM_009655.1:2605
25	Ang	NM_007447.2	426-525	AGTACCGAGCCTCTGCAGGGTTCAGACATGTTGTTATTGCCTGTGAGAATGGCTTGCCGGTCCACTTCGATGAGTCATTTTTCAGTCTATAGTCAGCAGG	82	78		Ang	330027;230027	NM_007447.2:425
26	Ank2	NM_001034168.1	1051-1150	GCAGAGGATGAGAGTGCATTTTCTGATGATTTCCCATCTAGCCTGGATGAGGATAGTAAGGAAGGTGGAGCAAAACCAAAGTCCAAAATTCCCGTCAAAG	81	84		Ank2	342170;242170	NM_001034168.1:1050
27	Ap3d1	NM_007460.1	411-510	ACTTACAGATGCTTGGGTACGACATCAGCTGGGCTGCCTTCAACATCATTGAAGTCATGAGTGCCTCCAAGTTCACATTCAAGCGTGTTGGCTACCTTGC	83	82		Ap3d1	366126;266126	NM_007460.1:410
28	Apbb2	NM_009686.1	3136-3235	GATACCACTGAATTGCTGTAACAATGGGGTGACACCTTTGGGTTTTAGTTTTTCATAACACTGAGCCTGTTGGTTGACAAAACTTGGCTGTTGGCGTCGG	78	80		Apbb2	331450;231450	NM_009686.1:3135
29	Aplp1	NM_007467.3	2301-2400	CTGGGTCCCAGGTATGTATGTCACTCCCTGGAATTCACCATCCCACGTTTCTTCACTAACATCCCAATAAAGTCCTCTTTCCCACCCGGCCAAAAAAAAA	82	79		Aplp1	366127;266127	NM_007467.3:2300
30	Apoc1	NM_007469.4	291-390	GCCATTGAACATATCAAACAGAAGGAAATTTTGACCAAGACCCGGGCCTGGTTCTCAGAGGCATTTGGCAAAGTGAAGGAGAAGTTGAAGACCACGTTCT	82	82		Apoc1	372890;272890	NM_007469.4:290
31	Apod	XM_003689301.1	351-450	CATCTTGGGAAATGCCCGTCTCCTCCTGTGCAAGAGAATTTTGACGTGAAAAAGTATCTTGGAAGATGGTACGAAATTGAGAAGATCCCAGCGAGCTTTG	80	80		Apod	391730;291730	XM_003689301.1:350
32	Apoe	NM_009696.2	11-110	CGGAAGGAGCTGACTGGCCAATCACAATTGCGAAGATGAAGGCTCTGTGGGCCGTGCTGTTGGTCACATTGCTGACAGGATGCCTAGCCGAGGGAGAGCC	82	82		Apoe	301630;201630	NM_009696.2:10
33	Arg1	NM_007482.3	627-726	GTACATTGGCTTGCGAGACGTAGACCCTGGGGAACACTATATAATAAAAACTCTGGGAATTAAGTATTTCTCCATGACTGAAGTAGACAAGCTGGGGATT	82	81		Arg1	311095;211095	NM_007482.3:626
34	Arhgap12	NM_001039692.1	3401-3500	AGGGTGTTTGCATGAGTGGCAGTCTTAAGTGCCGAAGCTCATAACCCAGATAGAATCCCTTGGGTGAAGGCTTGCTGTCTGATTTTACTGTCTCATGGCA	82	80		Arhgap12	366089;266089	NM_001039692.1:3400
35	Arhgap22	NM_153800.4	1086-1185	GGTCCTAACATTCTTCGGCCACAGATAGAGGATCCAGTAACCATCATGGAAGGCACGTCTCTGGTTCAGCATCTGATGACTGTCCTCATCCGCAAACATG	82	83		Arhgap22	366227;266227	NM_153800.4:1085
36	Arhgap5	NM_009706.2	2811-2910	ACTGGTGGCAGTTACTGACAGTCAAGCTGATTTCTTTGAAAATGAGGCTATCAAGGAGTTAATGACTGAAGGAGAACACATTGCAACTGAGATAACCGCT	81	82		Arhgap5	366142;266142	NM_009706.2:2810
37	Asph	NM_001177849.1	401-500	ACAAGAATGGGAGAAGAGGAGGGATTTCAGGAGGGTCCTTTTTCACATGGTTCATGGTCATTGCATTGCTCGGCGTCTGGACATCTGTGGCTGTCGTGTG	83	81		Asph	366119;266119	NM_001177849.1:400
38	Atf3	NM_007498.3	388-487	CCATCCAGAATAAACACCTCTGCCATCGGATGTCCTCTGCGCTGGAGTCAGTTACCGTCAACAACAGACCCCTGGAGATGTCAGTCACCAAGTCTGAGGC	84	84		Atf3	317785;217785	NM_007498.3:387
39	Atp8a2	NM_015803.2	186-285	GAGGCACCGGCCCGCATAATTTACCTCAACCAATCTCATCTCAACAAATTCTGCGACAACCGGATCAGTACGGCCAAGTACAGCGTGTTGACATTTCTAC	81	82		Atp8a2	366078;266078	NM_015803.2:185
40	Axl	NM_009465.3	3821-3920	GAGATTCTAAAGGTCCACAGTCTAGAGTATTAGGTACGACTCCAAGGGTGGGCGCTTGTAGCCATCCTAAGTCCTTTCCCTCCTTAAGCACCTATGCTCC	83	82		Axl	333482;233482	NM_009465.3:3820
41	B4galt4	NM_019804.3	1484-1583	TCATGGCTGTGAAGTGTTGTAACACACGTACTTGAAGGACTAAAGATGAGAGGATGTGATGAAGTCACCTTGCGGTCTGTATCCTTACAGGATTCACTTC	82	80		B4galt4	366079;266079	NM_019804.3:1483
42	B930046C15Rik	AK047289.1	1364-1463	TCTCAGTTCCCTGTGTGACCTCAGTTACCTTTGCCAGCTTTGTGGGCTTCTCTACTGCTGGTCTGAGAACAATTGGAAACTCCTGGAATAGATGTCTCAT	80	84		B930046C15Rik	396771;296771	AK047289.1:1363
43	Bach1	NM_007520.2	2611-2710	TAATCTCCTAGAGTTCAAACTAACTAGAGCAGCGGAAGCCGCAGCATCCATTTCAACAGCTCGGAGCATCTGCACGCAGTCCTCGTGGGCCGTGGATAAC	80	81		Bach1	307669;207669	NM_007520.2:2610
44	Bach2	NM_007521.3	2839-2938	AAACTTCACAGGGATAGACTACACCTCTAGGACCCAACCACGGATTTTTTTTCTCAGTGGCCCATGTCACAAACCCTATCTCAGGAATTTCTTCTGAATG	82	78		Bach2	313254;213254	NM_007521.3:2838
45	Basp1	NM_027395.2	1151-1250	GGGGAAATATCTAATATACCTTCAGTCAACTTGACCAGTCAGTCCTGGATTTTCGAGATCATTGTCTGAAAGTACATCATCTGTACCCTGAACCGCTGTC	81	78		Basp1	366193;266193	NM_027395.2:1150
46	Bco2	NM_133217.3	416-515	ACATATAAGGCCAACAGTGCTGGAGGTAGAATTGTGATCTCAGAATTTGGCACGCTGGCCCTTCCTGACCCATGCAAGAGCATCTTTGAACGTTTCATGT	82	82		Bco2	366209;266209	NM_133217.3:415
47	Bend6	NM_177235.3	791-890	CCTCCACTTCAAGGGACAAGGTTGTCAAACCAGCTATGAATCAGAATGAAGTTCAAGAAATCATAGGAGTAACGAAGCAGGTGTTTCCCAGTGCGGATGA	82	81		Bend6	366243;266243	NM_177235.3:790
48	Bhlhb2	NM_011498.4	1637-1736	GAGTGTGTGTGAGAGTGAGTGAGTGTGCGTGCGTGCGTGCTTGTATGTATGTTTGTATATGTAGGACAATAAGTTCCTTCTGACACAAGGGAGACACGAG	82	80		Bhlhe40	317805;217805	NM_011498.4:1636
49	Bhlhe41	NM_024469.1	101-200	GAGAGACAGTTACTGGAACATAGGGATTTTATAGGACTGGACTATTCCTCTTTGTATATGTGTAAACCCAAAAGGAGCTTGAAGCGAGACGATACCAAGG	82	82		Bhlhe41	366181;266181	NM_024469.1:100
50	Bin1	NM_001083334.1	1401-1500	GATTCATGTTCAAGGTTCAAGCCCAGCATGATTACACGGCCACTGACACTGATGAGCTGCAACTCAAAGCTGGCGATGTGGTGTTGGTGATTCCTTTCCA	83	83		Bin1	329411;229411	NM_001083334.1:1400
51	Blnk	NM_008528.4	1956-2055	TGAGGCTTCGTGAATGAATGAATCTACTCCTTCCTAGGGCGTTCACACGAGCTTTTCTATCACCTGACCTGACGAAGTCATAGCTGGGGAGGTTCGGTTA	82	82		Blnk	366134;266134	NM_008528.4:1955
52	C1qa	NM_007572.2	567-666	CAGTGCCCGGCTTCTATTACTTCAACTTCCAAGTGATCTCCAAGTGGGACCTTTGTCTGTTTATCAAGTCTTCCTCCGGGGGCCAGCCCAGGGATTCCCT	82	82		C1qa	314196;214196	NM_007572.2:566
53	C1qb	NM_009777.2	866-965	GTGCCAACAGCATCTTCACTGGCTTTCTGCTTTTCCCTGACATGGATGCGTAATCACGGGGTCAAATTACACCTATCCAACACCATCTTCCTGCCTCCCT	81	82		C1qb	325637;225637	NM_009777.2:865
54	C1qc	NM_007574.2	709-808	CAGAGGGGCGATGAGGTGTGGCTATCAGTCAATGACTACAATGGCATGGTGGGCATAGAGGGCTCCAACAGCGTCTTCTCTGGTTTCCTACTGTTTCCCG	82	83		C1qc	332962;232962	NM_007574.2:708
55	C3ar1	NM_009779.2	556-655	ATAAGCCAATCTGGTGCCAGAATCATCGAAACGTGAGAACCGCCTTCGCCATCTGTGGATGTGTCTGGGTGGTAGCCTTTGTGATGTGTGTGCCCGTATT	79	81		C3ar1	308569;208569	NM_009779.2:555
56	C4a	NM_011413.2	57-156	TCCTCTGGGGGCTGGCTTGGGTGTTCAGCTTCTGTGCCTCATCCCTGCAGAAGCCCAGGTTGCTCCTGTTTTCCCCTTCTGTGGTTAATTTGGGGACTCC	86	80	X	C4a	315427;215427	NM_011413.2:56	Also targets C4b (NM_009780) and PREDICTED C4-like transcripts XM_973028 XM_973068 XM_001475152
57	Cables1	NM_001146287.1	3121-3220	TAAAAGTCTGTACTGGGGTAAGACGCATGATTGGTGTCTTGTGGCTTTTGCAGCTGGGACAAACTACATTTCAAGCTGTGGTTGAACTGATTGTTAGTAC	79	80		Cables1	366107;266107	NM_001146287.1:3120
58	Cadm1	NM_207675.2	2861-2960	ATGTGAGTGTTTCTGTCTTTCGTGCACTAGGCCTGGCCTCTTACCTCAGCCTTAAGAACCATCTGCCAAAAACTACTCATCTCGCATGATGGCAGCCAGA	81	81		Cadm1	330391;230391	NM_207675.2:2860
59	Camk2n1	NM_025451.2	3261-3360	TGAAGATGCAGACAGACTGGCTCTGTTCCGGCTTCAACGGTTGTCCTTCAGCCTTTAAAAGTCCTTGTGTTGGTGTGTCTTCCGCAAGCTCTGCCCATCT	82	79		Camk2n1	366185;266185	NM_025451.2:3260
60	Capn3	NM_001109761.1	2081-2180	TTCATCTGCTGCTTCGTCAGGCTGGAAGGGATGTTCAGAGCTTTTAACGCATTTGACAAGGATGGCGATGGTATCATCAAACTGAATGTACTTGAGTGGC	81	81		Capn3	327623;227623	NM_001109761.1:2080
61	Carhsp1	NM_025821.2	2661-2760	TGTATGGTCACTTCAGCCTGTAGACTTATCCCGGAACTGCAAGGTGTTGGGAAAGACCCCTGTGATCAGAGAGTGTCAACTTATAGATAAGGAGGGACCC	81	82		Carhsp1	307702;207702	NM_025821.2:2660
62	Cbr1	NM_007620.2	17-116	ACGCCAATTTCAGTCCGCCAGTGAACCGGTCTTGAACCACTCTCCAGCAGCCTCGAGAGGCAGAGTTTGCGCCAAGTTCCTTGGTCTCCGACGGCCTCCC	82	82		Cbr1	366128;266128	NM_007620.2:16
63	Cbr3	NM_173047.3	956-1055	CTTGTTTGATAAACGTTAGCGGGAGAGATGAATGCAGCCTGGTGTGGTCTGATTCTTTCCCACATCAAGGGGGAAGGTCCGTTCCTATCTGCGGCTCTGC	82	82		Cbr3	366236;266236	NM_173047.3:955
64	Ccl2	NM_011333.3	416-515	TCTTCAGCACCTTTGAATGTGAAGTTGACCCGTAAATCTGAAGCTAATGCATCCACTACCTTTTCCACAACCACCTCAAGCACTTCTGTAGGAGTGACCA	79	82		Ccl2	313304;213304	NM_011333.3:415
65	Ccl3	NM_011337.1	61-160	TCTGTCACCTGCTCAACATCATGAAGGTCTCCACCACTGCCCTTGCTGTTCTTCTCTGTACCATGACACTCTGCAACCAAGTCTTCTCAGCGCCATATGG	82	80		Ccl3	301639;201639	NM_011337.1:60
66	Ccl4	NM_013652.1	141-240	TTCTCAGCACCAATGGGCTCTGACCCTCCCACTTCCTGCTGTTTCTCTTACACCTCCCGGCAGCTTCACAGAAGCTTTGTGATGGATTACTATGAGACCA	81	81		Ccl4	301648;201648	NM_013652.1:140
67	Ccl5	NM_013653.1	166-265	CCTCGTGCCCACGTCAAGGAGTATTTCTACACCAGCAGCAAGTGCTCCAATCTTGCAGTCGTGTTTGTCACTCGAAGGAACCGCCAAGTGTGTGCCAACC	82	79		Ccl5	301649;201649	NM_013653.1:165
68	Ccl6	NM_009139.2	826-925	ATGTAGCCACAGGACTGTCTCTTTCTTCAGATTCATAGAACTACGGGGCCAGTCTGAAACTGGGCTCTTGGGGTGAAATTATCTCACTCACTCACCTTGA	82	79		Ccl6	300847;200847	NM_009139.2:825
69	Ccnd1	NM_007631.1	2001-2100	GGAGGGGTTCTAATGGAATGGATGGGGATGTCCACACACGCATTCAGATGGCTGTACAACAGGTTGTAGGGCTGGTAGTATGAGGTGCTTGGGAAGTTTT	82	81		Ccnd1	302541;202541	NM_007631.1:2000
70	Ccr5	NM_009917.5	1341-1440	GGAGCAGGGAGAACGAGTCTTTTATCAGGGCCGGGAAATATGCACAAAGAGACTTGAGGCAGGTGCCATGACCCATATGCAAAGGGACGGACACAGGGCC	81	82		Ccr5	307629;207629	NM_009917.5:1340
71	Ccrl2	NM_017466.4	656-755	TGTTTGCGGTGGGTCTCTTGGACAACGTGCTGGCGGTGTTTATCTTGGTGAAATACAAAGGACTCAAGAATCTGGGGAACATCTACTTCCTAAACCTGGC	81	82		Ccrl2	329776;229776	NM_017466.4:655
72	Cd14	NM_009841.3	236-335	CTAGACGAGGAAAGTTGTTCCTGCAACTTCTCAGATCCGAAGCCAGATTGGTCCAGCGCTTTCAATTGTTTGGGGGCGGCAGATGTGGAATTGTACGGCG	81	82		Cd14	329735;229735	NM_009841.3:235
73	CD200R	NM_021325.3	1091-1190	AAGCTACTTCAGCTATTGAGGAGGATGAAATGCAGCCTTATGCTAGCTATACAGAGAAGAGCAATCCACTCTATGATACTGTGACTAAGGTGGAGGCATT	81	83		Cd200r1	333061;233061	NM_021325.3:1090
74	Cd200r4	NM_207244.2	357-456	ACTGATAAATGCAGTATTAATCACATGGATAATAAAACACAGACACCTGCCTTCCTGCACAATAGCATACAACCTAGATAAAAAGACCAATGAAACCAGC	81	84		Cd200r4	396775;296775	NM_207244.2:356
75	Cd34	NM_001111059.1	561-660	CTGATTATTCGCCTAATAATAGCAGCTTTGAGATGACATCACCCACCGAGCCATATGCTTACACATCATCTTCTGCTCCGAGTGCCATTAAGGGAGAAAT	79	80		Cd34	322156;222156	NM_001111059.1:560
76	Cd83	NM_009856.2	2016-2115	CCCAAAGAGATTTTGTCCCACTAATGGTGTGCCCATCACCCACACTATGAAAGTAAAAGGGATGCTGAGCAGATACAGCGTGCTTACCTCTCAGCCATGA	79	83		Cd83	307628;207628	NM_009856.2:2015
77	Cd86	NM_019388.3	252-351	CAAAACATAAGCCTGAGTGAGCTGGTAGTATTTTGGCAGGACCAGCAAAAGTTGGTTCTGTACGAGCACTATTTGGGCACAGAGAAACTTGATAGTGTGA	83	80		Cd86	311103;211103	NM_019388.3:251
78	CEBPB	NM_009883.3	1148-1247	CGGGCACCGCGCGCACGCACCTGCACAGCGCACCGGGTTTCGGGACTTGATGCAATCCGGATCAAACGTGGCTGAGCGCGTGTGGACACGGGACTGACGC	88	87		Cebpb	317855;217855	NM_009883.3:1147
79	Cfp	NM_008823.3	1108-1207	CGGCCGCAAATTTAATGGGAAGCCATGTGCTGGAAAACTCCAGGATATTCGACACTGCTATAACATCCATAACTGTATCATGAAAGGTTCATGGTCACAG	84	80		Cfp	366138;266138	NM_008823.3:1107
80	Ch25h	NM_009890.1	488-587	ATCACCAGAACTCGTCCTCCTTCGCGCTGGCGACCCAATACATGAGCTTCTGGGAGCTGCTTTCGCTGACCTTCTTCGACGTGCTGAACGTCGCGGTGCT	82	82		Ch25h	329736;229736	NM_009890.1:487
81	Chi3l1	NM_007695.2	338-437	TGGAGGGTGGAAATTTGGCGAAAAAAGATTTTCCGAGATTGCCTCCAACACTGAGAGACGCACTGCTTTCGTCCGGTCGGTAGCCCCGTTCCTGCGTTCT	81	84		Chi3l1	311903;211903	NM_007695.2:337
82	Chi3l3	NM_009892.1	1197-1296	AGAGGAGCTTTACACAATGATTTGTCCTTGAAACTCTCAGAATAAGATCAAGTTCAACGGTTTTTCCACAGCGCATTCTGCATCATGCTTCCATGGAGAA	77	77	X	Chi3l3	329737;229737	NM_009892.1:1196	also targets NM_145126.2 (Chi3l4)
83	Chl1	NM_007697.2	2011-2110	TGTGCTTGAACTATACTGCGAAAGCCAGTGTGACTCACATTTGAAACACAGTTTGAAGTTGTCCTGGAGTAAAGATGGAGAAGCTTTTGAGATGAATGGC	82	80		Chl1	366129;266129	NM_007697.2:2010
84	Chn2	NM_001163640.1	1511-1610	ACCCTCCATGACATGCGGTACCAAAAGCTGATCGTGCAGATTTTAATAGAAAACGAAGATGTTCTGTTTTAATCCACCAGGGAAGTGAGCTGATAGAGCT	81	81		Chn2	366115;266115	NM_001163640.1:1510
85	Chst7	NM_021715.1	1726-1825	CACTGGGACTGATTTGGTATCAACTGCTGTGCCATTCTCCTGGTCAGGAGCATCACAAGCTGTTAAGTAATGACAGACACCTTGGCTGAGATGAAGTTTC	82	80		Chst7	366173;266173	NM_021715.1:1725
86	Ckb	NM_021273.4	866-965	GAAGTGTTCACCCGATTCTGCACCGGCCTCACTCAGATCGAAACTCTCTTCAAGTCCAAGAACTATGAGTTCATGTGGAATCCTCACCTGGGCTACATCC	83	82		Ckb	366168;266168	NM_021273.4:865
87	Clec7a	NM_020008.2	1009-1108	GGATGAAGAAGCTGAGACTTTTGTACTTGTCATCTTCACAAAGATGGTGGCACTATCTTCCAGTTAGGAAGTCACTAGACATGGAGTGAGGGCAGCTCAA	79	82		Clec7a	334014;234014	NM_020008.2:1008
88	Clstn1	NM_023051.4	226-325	CCCTGGATAAAGATTCACCGCTCCGCTTTGCAGAGAGTTTTGAGGTGACAGTCACCAAAGAAGGTGAGATTTGTGGCTTTAAAATTCACGGGCAGAATGT	81	79		Clstn1	366176;266176	NM_023051.4:225
89	Cltc	NM_001003908.1	606-705	GAGTCTCAGCCAGTGAAAATGTTTGATCGTCATTCTAGCCTCGCAGGATGCCAGATCATCAATTACCGTACAGATGCAAAGCAGAAATGGTTGCTTCTCA	80	79		Cltc	325783;225783	NM_001003908.1:605
90	Clu	NM_013492.2	355-454	TTAATAAGGAGATTCAGAACGCCGTCCAGGGAGTGAAGCACATAAAAACTCTCATAGAAAAAACCAACGCAGAGCGCAAGTCCTTGCTCAACAGTTTAGA	84	81		Clu	313361;213361	NM_013492.2:354
91	Cmklr1	NM_008153.3	446-545	TCGCCACCTTCAAGATGAAGAAGACCGTGAACACTGTGTGGTTTGTCAACCTGGCTGTGGCCGACTTCCTGTTCAACATCTTTTTGCCGATGCACATCAC	82	80		Cmklr1	366131;266131	NM_008153.3:445
92	Cnn3	NM_028044.2	1384-1483	CCCTAAATAGCTGCCTTCTAGTGCTGTAGCAAGGGAGCCCTACTGCATAGCCAGTAACTCGCGTCTGTACCATGGAAAGGGCGGAACGATTCTCCAGGAC	83	83		Cnn3	335195;235195	NM_028044.2:1383
93	Cntn1	NM_001159647.1	1071-1170	TTCCTGAACGAACAACAAAGCCATATCCTGCTGATATTGTGGTGCAGTTCAAGGACATATACACCATGATGGGCCAAAATGTGACTTTAGAGTGTTTCGC	81	81		Cntn1	366110;266110	NM_001159647.1:1070
94	Cntn3	NM_008779.2	1566-1665	GGTTGTGACAGAACCTACGAGAATAATTTTGGCACCTTCAAACATGGACGTTGCTGTTGGTGAGAGCGTCATTTTACCCTGCCAGGTTCAACATGATCCC	80	80		Cntn3	366137;266137	NM_008779.2:1565
95	Cntn6	NM_017383.3	626-725	TCCTGTGGGCACCATTCTGAGTAGAAAAGCCAAGCTACAGTTTGCATATATTGAAGACTTTGAAACCAAAACCAGAAGCACAGTATCTGTCCGAGAAGGT	83	82		Cntn6	366158;266158	NM_017383.3:625
96	Cpne2	NM_153507.2	760-859	GATGATGGCAAATGGATGCTGGTCCATAGGACCGAGGTGATTAAGTACACCCTGGACCCGGTGTGGAAACCATTCACTGTCCCGTTGGTGTCCTTGTGTG	83	83		Cpne2	366224;266224	NM_153507.2:759
97	Crybb1	NM_023695.2	411-510	TGGACCAGCAGTTACCGCAGTGACCGGCTCATGTCCTTCCGGCCCATCAGGATGGATTCCCAGGAACATAAGATCTGCCTGTTCGAAGGGGCCAACTTCA	83	82		Crybb1	366177;266177	NM_023695.2:410
98	Cryl1	NM_030004.3	1166-1265	TGCCTAACCCTGCATTGGGATATCGAAGCACTGCTTAGGTTCTGAGGTGTGGGTTCCCTGCCACCCAGGCAAACAGGCTGAAGATTCTCACCTTTTCTTT	83	83		Cryl1	366201;266201	NM_030004.3:1165
99	Csf1	NM_001113530.1	834-933	TCCAGCTGCTGGAGAAGATCAAGAACTTCTTTAATGAAACAAAGAATCTCCTTGAAAAGGACTGGAACATTTTTACCAAGAACTGCAACAACAGCTTTGC	81	80		Csf1	313348;213348	NM_001113530.1:833
100	Csf1r	NM_001037859.1	3656-3755	CCACCACTCTTGACCTTCACTCTGTCTATAGTCCCGCCTCATCCTGGATCTTGTACTGAGCGGCAGCTAAAAGTGTTCTACCCAGTGCCCTGTCACTCTA	82	81		Csf1r	300830;200830	NM_001037859.1:3655
101	Csf3r	NM_007782.2	148-247	ACATGAGTGGTATTGTTAAGCCCCTTTTTCCTAAATGGAGAAACTGAGACTCAGAATGGTGAAGTAACTCATCCAAGTTCACCAGGCAGGTAAGCTTCAA	79	83		Csf3r	319399;219399	NM_007782.2:147
102	Csmd3	NM_001081391.2	11587-11686	GAGCTATACTTACCAGAGTCAATAGATCACTGGCTTCTCTTTGCTGTCAAAAGCTACATTGCACCCACATGTCTGGAGTTCACACCACAAATCTGCAGTT	79	82		Csmd3	396792;296792	NM_001081391.2:11586
103	Cst3	NM_009976.3	215-314	GGCGTGCGGCGAGCGTTGGACTTCGCTGTGAGCGAGTACAACAAGGGCAGCAACGATGCGTACCACAGCCGCGCCATACAGGTGGTGAGAGCTCGTAAGC	85	86		Cst3	353194;253194	NM_009976.3:214
104	Cst7	NM_009977.3	691-790	GACTGGGAGAATATAGTGCCCTCCTCTCCAGATTAACTGTATTCACACTTTCTTCTAAAATGAATTCTCTGGTGCTACACACCTAGATTCAGGATGTGGG	82	80		Cst7	353195;253195	NM_009977.3:690
105	Ctnna2	NM_001109764.1	3851-3950	CTCTGCTGAAGACAATAAATATTCCTTTGAGACCCGTGGATCCTTCTGCGGACCCTAATGACACAAAGTGGAGCTCAACTGTCCTCCCTTCTATTTCTTT	79	79		Ctnna2	366100;266100	NM_001109764.1:3850
106	Ctsd	NM_009983.2	586-685	AAACAGATCTTTGGAGAAGCCACCAAGCAGCCTGGAATCGTATTTGTTGCAGCCAAGTTTGATGGCATCTTGGGCATGGGCTACCCTCATATCTCTGTTA	82	82		Ctsd	353196;253196	NM_009983.2:585
107	Ctsf	NM_019861.1	626-725	CCACTCTTCAAGGACTTCATGACCACCTATAACCGGACTTATGAATCAAGGGAAGAAGCCCAGTGGCGATTGACTGTCTTTGCAAGAAATATGATACGAG	81	82		Ctsf	366165;266165	NM_019861.1:625
108	Ctsl	NM_009984.3	46-145	TTCTTGTGCGCAGCTAGCCGCCTCAGGTGTTTGAACCATGAATCTTTTACTCCTTTTGGCTGTCCTCTGCTTGGGAACAGCCTTAGCTACTCCAAAATTT	78	80		Ctsl	366143;266143	NM_009984.3:45
109	Ctss	NM_021281.2	741-840	AGACGCTTCCTATCCCTACAAAGCCACGGATGAAAAGTGTCACTATAACTCAAAAAATCGAGCTGCCACGTGTTCAAGGTACATTCAGCTCCCGTTTGGT	81	79		Ctss	329521;229521	NM_021281.2:740
110	Cttnbp2nl	NM_001163332.1	3151-3250	TCTCTGGAGCTTGCAGTGTAGCATAAAGGACAAAGTAGAATCAATCGCATGTTAAGATTACCTACCAAAGCAATTAGATGTGACTTGGAGCCAGTCAGTC	83	80		Cttnbp2nl	366113;266113	NM_001163332.1:3150
111	Cux1	NM_009986.3	393-492	CTAAAGAGCTTCCAAGGGGAGATTGATGCACTGAGTAAAAGAAGCAAAGAAGCAGAGGCAGCCTTCTTGACTGTGTACAAGAGACTAATTGATGTTCCAG	82	82		Cux1	396793;296793	NM_009986.3:392
112	Cx3cr1	NM_009987.3	3618-3717	TATGCTTTGGTGTTGGTCTGTATTTCCCGCTGTCTCGGGTCACATGGTTAAGCGTGCCTAGAGTGTGTCTATCCCACTTGTAATTCTGTCAATAAACATT	76	76		Cx3cr1	331430;231430	NM_009987.3:3617
113	CXCL10	NM_021274.1	116-215	AGGACGGTCCGCTGCAACTGCATCCATATCGATGACGGGCCAGTGAGAATGAGGGCCATAGGGAAGCTTGAAATCATCCCTGCGAGCCTATCCTGCCCAC	82	81		Cxcl10	305337;205337	NM_021274.1:115
114	Cxcl16	NM_023158.6	680-779	CGCAGGGTACTTTGGATCACATCCGAAAATACCTGAAAGCATTTCATCGTTGTCCATTCTTTATCAGGTTCCAGTTGCAGTCCAAAAGCGTGTGTGGGGG	78	79		Cxcl16	311966;211966	NM_023158.6:679
115	Cxcl2	NM_009140.2	766-865	GGTGGGGGTGGGGACAAATAGATGCAGTCGGATGGCTTTCATGGAAGGAGTGTGCATGTTCACATCATTTTTTTGTAAGCACCGAGGAGAGTAGAACAGC	86	75		Cxcl2	301627;201627	NM_009140.2:765
116	Cxcr4	NM_009911.3	705-804	GTTTCAATTCCAGCATATAATGGTGGGTCTCGTCCTGCCCGGCATCGTCATCCTCTCCTGTTACTGCATCATCATCTCTAAGCTGTCACACTCCAAGGGC	79	83		Cxcr4	314794;214794	NM_009911.3:704
117	Cxxc5	NM_133687.2	1518-1617	AGAAGAACATCAACAACAACAAGAGAGGTAAAGACGAATCTATAAAGTACCGAGACTTCCTGGGCAAAGAATGGACAATCAGTCTCCTTCCTGTGTCAAT	83	83		Cxxc5	366210;266210	NM_133687.2:1517
118	Cybb	NM_007807.2	1536-1635	ACAGAAGACTCTGTATGGACGGCCCAACTGGGATAACGAGTTCAAGACCATTGCAAGTGAACACCCTAACACCACAATAGGCGTTTTCCTGTGTGGCCCT	82	80		Cybb	300838;200838	NM_007807.2:1535
119	Cysltr1	NM_021476.4	1191-1290	CAACGAACTATCCACCTTCACCTTTTACACAGTGAAACTAGACCCTGTGATTCTGTCCTTAGGATGCAGAAGTCAGTGGTCATAACCTTATCTCTAGCTG	81	79		Cysltr1	366172;266172	NM_021476.4:1190
120	D3Bwg0562e	NM_177664.5	871-970	ATCAGTGGTTAGCCTCTACTTCTTGGAACTCACAGATGTCTTCAAACCTGTGCACTCTGGATTCAGTTGCTATGATAGGAGTCTTAGCATGCCGTACATT	80	80		D3Bwg0562e	366245;266245	NM_177664.5:870
121	D830030K20Rik	NM_177135.4	1272-1371	AATCCCTAGCACTGTGTAAGGTAGGTTGTGACTCGTGTCTGTAATCTCAGAACTCTACAGGTAGACATGTGGGAAGCAGAAATTCATCCTCAGCGTACAG	81	85	X	D830030K20Rik	396774;296774	NM_177135.4:1271	also targets NM_001256501 (Gm10408) XM_003945532 (LOC101056080)
122	Dab2	NM_023118.2	416-515	ACAAGGCCAAGCTAATCGGTATTGATGATGTGCCTGATGCTCGAGGAGACAAAATGAGTCAGGATTCTATGATGAAACTCAAGGGAATGGCAGCAGCTGG	82	78		Dab2	302578;202578	NM_023118.2:415
123	Dagla	NM_198114.2	686-785	CGCCGTCTAAAAGTGTTCCTCTGTTGCACCCGGACAAAGGATTCCCAGTCAGATGCCTACTCAGAAATCGCCTACCTCTTTGCTGAATTTTTCCGTGACC	83	79		Dagla	360157;260157	NM_198114.2:685
124	Dfna5	NM_018769.3	1651-1750	GTTCAGTCTGCCAGTGAATTCCAGTGCACCTCAGAGGTGGTGTCTTTGTGAATGGCTGCGAGCGTTGTCAATGGGTTATTCTCATCAGAGGCCCACTGCA	81	81		Dfna5	366159;266159	NM_018769.3:1650
125	Dnajb4	NM_027287.3	1321-1420	AAACCTACCTATGTCAGTCACTGATATTGTGAAACCTGGGATGAGGAGAAGAGTTATTGGATATGGGCTGCCATTTCCAAAAAACCCTGACCAGCGTGGC	79	79		Dnajb4	307707;207707	NM_027287.3:1320
126	Dst	NM_133833.2	6821-6920	AGGATACTATCCAAGAAAAGAAAGACGCTCTAAGTTCTTGTCAGGAGCAGCTGAGTGCTTTTCAAACCCTCGCTCAGTCACTGAAAACATGGATAAAAGA	83	80		Dst	366212;266212	NM_133833.2:6820
127	Ebf3	NM_001113414.1	4681-4780	TAAGTAAGGGTTTGACCTAAAAAGAGCTCACGTGCACATTAGCAAGTGTCCTCATGCCCGCACCCGGTTTGTGTTGTAGATCAACTAGCCAACGCCCTCA	81	82		Ebf3	316436;216436	NM_001113414.1:4680
128	Ecscr	NM_001033141.1	711-810	CTCCATGAGGAACATCAACGTGAACAACAGCAAAGGCAGCATGTCAGCAGAGAAGATTCTTTAAGAGTGACCTGGAGTCGCCATGGGTCCACGTGTGATG	83	82		Ecscr	396794;296794	NM_001033141.1:710
129	Egr1	NM_007913.5	2203-2302	CAGCGCTAGACCATCAAGTTGGCATAAAGAAAAAAAAATGGGTTTGGGCCCTCAGAACCCTGCCCTGCATCTTTGTACAGCATCTGTGCCATGGATTTTG	83	81		Egr1	327902;227902	NM_007913.5:2202
130	Egr2	NM_010118.2	1786-1885	CAGCTCTGTCCCACCTTCTCACGGACGGCCTTCCGAAAACTTAGGCCATTTGAAGGGAGTTGACTGTCACTCCAAGAAATGGGGGAGCAAAAAGAGGGCT	81	83		Egr2	305301;205301	NM_010118.2:1785
131	Eng	NM_001146350.1	575-674	ATTTTCCCGGAATGCTGTCACATCTGGAGCTGACTCTTCAGGCATCCAAGCAAAATGGCACGGAGACCCAGGAGGTGTTCCTGGTCCTCGTTTCGAACAA	83	83		Eng	328536;228536	NM_001146350.1:574
132	Enpp2	NM_001136077.1	2306-2405	GGGTCTTGGTGAAGAAATATGCGTCAGAAAGGAATGGGGTCAACGTAATAAGTGGACCGATCTTTGACTACAATTACAATGGCTTACGTGACATTGAGGA	83	80		Enpp2	316448;216448	NM_001136077.1:2305
133	Entpd1	NM_009848.3	171-270	TGGCTGTGATAGCTTTGATTGCTGTGGGACTGACCCAGAACAAACCTTTGCCAGAAAATGTTAAGTATGGGATTGTGTTGGATGCGGGGTCATCTCACAC	81	81		Entpd1	338045;238045	NM_009848.3:170
134	Epb4.1l2	NM_001199265.1	3217-3316	CATTCCAAGTCTTAACGCCGTACCACTACTCCAGCAAAACTGTGCTCCGACTGGTAACAGTGACCAGAAGCCTGAAGAATTAAAATGCCAACAGCAAACC	83	82		Epb4.1l2	366123;266123	NM_001199265.1:3216
135	Epn2	NM_010148.2	4071-4170	ACCATGCCCTTCTTGATGAATACCCTGAAGGAAGTCACCCAGCTATTTCTCAGTCCCAGGGCTGGTGGGTGGTTTTGGATTTGTGTTGACTGTTGATACT	83	80		Epn2	366144;266144	NM_010148.2:4070
136	Eps15l1	NM_001122832.1	996-1095	CAAGACAAACGGGCAAGTTAAGCAAAGAGCAGTTCGCACTAGCTATGTATTTCATTCAGCAGAAGGTCAGTAAAGGCATCGACCCTCCTCAAGTCCTCTC	82	83		Eps15l1	366102;266102	NM_001122832.1:995
137	Erf	NM_010155.3	2687-2786	GAGGGGGCTGCTGGAGAATGTATTCAAAACAATAAAACTTTGGACCTTTGCATGTGGTAATTTATCCTAGGTGCTGGGCGCAGCCACAGTATCAACAGAG	82	82		Erf	396795;296795	NM_010155.3:2686
138	Errfi1	NM_133753.1	2361-2460	CAGCCTGTTGTAGCAAGAGGCTTTCAAGAGTGCAGTGGAGTTGCGCTGGCCATCAGTGTTTGGGGTCTGAGTTTGATAGACTAGTGCAGCGATCAGCCAT	82	81		Errfi1	308697;208697	NM_133753.1:2360
139	Etl4	NM_178059.5	5829-5928	TTCAGCTCTGAGGGCATTCTAAGCAACGTGTAATCACATCCACTCATACAGTGTTGCTTCCTCGAAAGGGAAGGATGAATTCCTAATAAACTCATCAACC	81	80		Etl4	369712;269712	NM_178059.5:5828
140	Etv5	NM_023794.2	1981-2080	GTATGACAATCTGCGTTGATCATGGACTACTAAAATGCCTTCACACAGGAGGCTTTGACTTGCACAATTCTTTGGGAAGAAACTGCACACCCATAGGACA	81	82		Etv5	366178;266178	NM_023794.2:1980
141	Exoc1	NM_027270.1	3126-3225	CTGCCAGCTTCTTGTGTTTTCGAGCGGCTGTCCTCAGTGGAACAGTGGGAGTTCCTCAGCACTCACTATGTGCCAGTTGCTCACAAATCATGGAACTTGG	82	82		Exoc1	366191;266191	NM_027270.1:3125
142	Extl3	NM_018788.3	411-510	CATCCCATCAGCAATGTGGTACCTTCTTCTACTTGATGATGACAGCTGATACTTCAGATTTGCCTGACTAAGGTTAGAAACCTGAATTGCCGTGAGGAAG	80	82		Extl3	366160;266160	NM_018788.3:410
143	Eya4	NM_010167.4	2456-2555	CTCAACCCTGAGGTTTGAATCTGACTTATAGCCTACCTAGCCCAGAAAATCTGAATCGGAATGCACTCAGACTGTATAACGACAGTCCTATCTAGACCTA	83	81		Eya4	337426;237426	NM_010167.4:2455
144	F11r	NM_172647.2	1616-1715	CTTCATTTGGCTGGAACTACCGCATGGACCCTTTGAAGATATGTGTGGATGGAGAAGATACGAGCTTTATAGTCTTGGCTCTTTGGTGGCCTCGTGTGTG	81	81		F11r	366232;266232	NM_172647.2:1615
145	Fabp3	NM_010174.1	135-234	GAACGGGGATACTATCACCATAAAGACACAAAGTACCTTCAAGAACACAGAGATCAACTTTCAGCTGGGAATAGAGTTCGACGAGGTGACAGCAGATGAC	83	83		Fabp3	319849;219849	NM_010174.1:134
146	Fads1	NM_146094.2	2366-2465	CTGTGCAGACTCAGAATCCCTGTTCCCTATGTCACGTTCCAGCATTGTATAGCACAGTTCCATGTCACAAACAGGAAGGTTAGAAACACTAAGGTCTGTG	79	83		Fads1	366222;266222	NM_146094.2:2365
147	Fam46c	NM_001142952.1	1203-1302	AGCTCCTTACGTCAGTGATGGCAACTTCAACAACTATTACATTGCGCACCCTCCAATTACCTACAGCCAGCCTTATCCTACATGGCTGCCCTGTAACTAA	81	82		Fam46c	396796;296796	NM_001142952.1:1202
148	Fcgr1	NM_010186.5	186-285	GAGACAGTTCCACACAATGGTTTATCAACGGAACAGCCGTTCAGATCTCCACGCCTAGTTATAGCATCCCAGAGGCCAGTTTTCAGGACAGTGGCGAATA	81	84		Fcgr1	314797;214797	NM_010186.5:185
149	Fcgrt	NM_010189.3	751-850	GCCTCGGATAATTCCTCAGTGCCCACGGCTGTGTTTGCCCTCAATGGTGAGGAGTTTATGAAATTCAACCCAAGAATCGGCAATTGGACTGGGGAGTGGC	82	82		Fcgrt	337042;237042	NM_010189.3:750
150	Fcnb	NM_010190.1	767-866	AAGACAATGACGGCAGTACTTCCAGCTGTGCCATGGGTTACCATGGAGCCTGGTGGTACTCCCAGTGCCACACTTCCAACCTGAATGGCCTCTACCTGAG	86	85		Fcnb	366145;266145	NM_010190.1:766
151	Fcrls	NM_030707.3	926-1025	ATCCAGAGTGCAATCGTGAACATCACCGTGAAAATTCCAGTGTTGAACCCGCTCCTCTCCATCAGTGTTCCTGGGGTCTTGCCCTTCATCGGAGATGTGG	81	83		Fcrls	366203;266203	NM_030707.3:925
152	Fgd2	NM_001159538.1	349-448	TCAAGGAGGCCTTGAAGTCTGAATTCCGGCCAGTGAGCAGGACATATCTGAGTTCCCTCAAGAACAAGTTATCGAGTGGGGCTTGGAGGAGATCCTGTCA	81	82		Fgd2	366109;266109	NM_001159538.1:348
153	Fgfr1	NM_001079908.1	4536-4635	AGAAAACGATCTCTTTGGTTGGGGTCAACTTGGCAACTCAATTCTGCCACCTGCTGGTTGCTTTGGTACCTTGGTCTCTTATTCAAACCCACACCACTCA	81	79		Fgfr1	319790;219790	NM_001079908.1:4535
154	Flot1	NM_008027.2	581-680	ACATGGGTATCAGCGTGGTTAGCTACACTTTGAAGGATATTCATGATGACCAGGATTACTTACACTCGTTAGGAAAGGCTCGCACGGCACAAGTCCAAAA	80	83		Flot1	330367;230367	NM_008027.2:580
155	Flt1	NM_010228.3	1551-1650	GAAAAGTCCGTGTCCTCGCTTCCAAGCCCACCTCTCTATCCGCTGGGCAGCAGACAAGTCCTCACTTGCACCGTGTATGGCATCCCTCGGCCAACAATCA	83	82		Flt1	306319;206319	NM_010228.3:1550
156	Fos	NM_010234.2	1331-1430	AGCTGGTGCATTACAGAGAGGAGAAACACGTCTTCCCTCGAAGGTTCCCGTCGACCTAGGGAGGACCTTACCTGTTCGTGAAACACACCAGGCTGTGGGC	82	82		Fos	305302;205302	NM_010234.2:1330
157	Fosb	NM_008036.2	2889-2988	TAGCATACTTAAGAGGGGGCTGAGTTCCCACTATCCCACTCCATCCAATTCCTTCAGTCCCAAAGACGAGTTCTGTCCCTTCCCTCCAGCTTTCACCTCG	83	81		Fosb	314198;214198	NM_008036.2:2888
158	Frmd4a	NM_001177843.1	3821-3920	TTCCAAGTCACCTCACTGCCTCTCATTTGCCTTACCCAGATGCACTGTCACCTGCACCAGCTTCGGCCCTCAGCACTTTTCTTCTCCTGTCTCCACATCC	82	82		Frmd4a	366118;266118	NM_001177843.1:3820
159	Frmd4b	NM_145148.2	2556-2655	AAGCCATTTTTCACCCTCTCCAAATCCCAAAGAAGCAGCAGCACGGAGATCCTTGACGACGGGTCTTCGTATACCAGCCAGTCAAGCTCCGAGTATTACT	82	82		Frmd4b	329566;229566	NM_145148.2:2555
160	Fscn1	NM_007984.2	1646-1745	AGCAGGTGGCAAACCCCTTGCCTTTCAAACTGGAAACCCAAGAGAAAACGGTGCCCTTGCTGTCACCCTCTGTGGACCCCTTTTCCCTAACTCACTGCTC	83	83		Fscn1	313353;213353	NM_007984.2:1645
161	Gab1	NM_021356.2	931-1030	AAGAAGTTGAAGCGTTATGCGTGGAAGAGAAGGTGGTTTGTGTTGCGCAGTGGCCGTTTGACTGGAGACCCGGATGTCCTGGAGTATTACAAAAACGATC	81	83		Gab1	366170;266170	NM_021356.2:930
162	Gal3st4	NM_001033416.2	329-428	TTCCGTTTGGGTCAGCCTGGCTAGTTCTGGAAAGGAGGCTGTTTAAGAATGTCGGGAGGACCTTGATCTTTGATTATAGGGTGTGATCTGAAAAAAGGGA	82	82		Gal3st4	396797;296797	NM_001033416.2:328
163	Ganc	NM_172672.2	3361-3460	GGTCTGGTACGACTCTAAGACATTTGCATATTGGAAAGGAGGGTGTACTGTGAAGATTCCAGTAACCTTGGATACTATCCCAGTGTTTCAGCGAGGTGGA	80	79		Ganc	302627;202627	NM_172672.2:3360
164	Gapdh	NM_008084.1	756-855	ATGTGTCCGTCGTGGATCTGACGTGCCGCCTGGAGAAACCTGCCAAGTATGATGACATCAAGAAGGTGGTGAAGCAGGCATCTGAGGGCCCACTGAAGGG	82	81	X	Gapdh	306314;206314	NM_008084.1:755	also targets several predicted pseudogenes (NR_002890; NR_023357; NR_003623; NR_004447; NR_033215 & NR_003630) @>95%
165	Garnl3	NM_178888.4	411-510	TCTTCTTGTCTGTCACCCTTTCTGACCAGAATAATCAGCGTGTCCCTCAGTATCGTGCAATTCTTTGGCGGAAAACAGGTACGCAAAAAATATGTCTCCC	78	79		Garnl3	366251;266251	NM_178888.4:410
166	Gas2l3	NM_001033331.2	929-1028	CCCAAATCCTGCTGTCAGCAAGAAGAACTACATGAAGCTGTTAAACACATTGCGGAGGACCCTCCTTGTAGCTGCTCTCATCGGTTTTCTATTGAATACT	82	80		Gas2l3	396804;296804	NM_001033331.2:928
167	Gas6	NM_019521.2	435-534	CCGAGACGGAGTATTTCTATCCACGATATCAAGAGTGCATGAGAAAATATGGCAGGCCTGAAGAAAAAAACCCAGATTTCGCCAAATGTGTTCAGAACTT	78	82		Gas6	316713;216713	NM_019521.2:434
168	Gas7	NM_001109657.2	6211-6310	TGGAGGATCAATCGCTGTAATATTCTAGTGTTGAGTGTAGCTCTTGGGGTCTGAACTATGGAGGCTTGGTTGGGGAATGTGGATGCCCTTAGATCCTTTT	80	82		Gas7	366098;266098	NM_001109657.2:6210
169	Gbgt1	NM_139197.2	951-1050	TTCACCCAGGCTATTTTGCTGTACCTCGCCGGAAATTCCCTTATGAACGCAGGCAAGTTTCCTCTGCCTTTGTGGCAGACAATGAGGGGGACTTCTATTA	80	83		Gbgt1	366219;266219	NM_139197.2:950
170	LOC100038847	NM_001164727.1	380-479	AGAGATCAAAAATAAATGAACTAGAAGAACTGAAATTGGATATGAGGAAGATCAGCAATGACATGGAGGAAATGTGTGGAATCCTGAACCTTTACATGTA	81	82	X	Gm10406	396772;296772	NM_001164727.1:379	also targets multiple other predicted genes
171	Gm10790	NR_033545.1	1037-1136	CAGGGTGGACTCTACTTGCATTGGTGAAATTCCAGCCTGGGTTACTTCTGTCCAGTCTTAATACTGAAATTCTAGAGAGTAGCCACCCAATCTGGAAGCC	83	81		Gm10790	396798;296798	NR_033545.1:1036
172	ENSMUSG00000079376	NM_001205306.1	157-256	CCAACAGAGAAGGAAGAGGGAATCCTTTCTCATGAAAAAGGAAGAAGGAAATCATTCTGGAGAAGGCACAGGTCTGCTAGAAATACTTCAACCCAAAATT	86	82	X	Gm3383	396773;296773	NM_001205306.1:156	also targets multiple other predicted genes
173	544988	XR_105501.1	1199-1298	AGCTATGCTTTCTCAGAGAGTCATGTCAGGCTCATCCCTAAACAAACAGGCTGCTGTAGAACTGACAGGTTTGCTCTGATAAATACATGGCCCAAGGCAG	83	86		Gm3693	396776;296776	XR_105501.1:1198
174	Gmfb	NM_022023.1	2016-2115	GTCTCATTTAGGGCTTTGTGCTGGTTTTACTGGAGGGAAGATAGCTGGAACTGTCGCAGTAGAGTGGAGTGTGTTGTATTCCCAACTGTGTGCTCACTAG	78	80		Gmfb	302577;202577	NM_022023.1:2015
175	Gnaq	NM_008139.5	3081-3180	GAATTGGGCGCTTGAACCTAAGAAAGATTGTGGACTTATCAAAAGTCACCGCTCAGTGTTCCGTCAAGCATGTATTTATGTGACGATCATACTAGGAGGG	81	79		Gnaq	325622;225622	NM_008139.5:3080
176	Gnas	NM_010309.3	2593-2692	CAGTTCAGAGTGGACTACATTCTGAGCGTGATGAACGTGCCGAACTTTGACTTCCCACCTGAATTCTATGAGCATGCCAAGGCTCTGTGGGAGGATGAGG	81	84		Gnas	312920;212920	NM_010309.3:2592	non-maximal transcript variant coverage due to non-overlapping variants
177	Golga3	NM_008146.3	2776-2875	GATGCAGAAAGTAAAGGAGCAGTTTGTTCAGCAAAAGGTGATGGTAGAGGCATACCGGCGAGATGCTACTTCCAAAGATCAACTCATCAATGAACTGAAA	81	82		Golga3	329444;229444	NM_008146.3:2775
178	Golm1	NM_001035122.2	1941-2040	ACAGAACACTATGAAGTTACTGACAATGCGAGCACCTATGGTCTGTGTTTGTTTGATTGGGCAGAGTTTCTAGTAAGTCACTCATCTCACTAAGAAAGGC	82	78		Golm1	329399;229399	NM_001035122.2:1940
179	Gp9	NM_018762.1	197-296	GATACCAGCGCACACTCGCCAGCTCCTGCTGGCCAACAATAGCCTGCGTTCAGTGCCACCAGGTGCCTTCGACCACTTGCCTCAGCTGTGGGACCTGGAT	86	86		Gp9	346575;246575	NM_018762.1:196
180	Gpm6a	NM_153581.5	1351-1450	CTACTCGCTCCAAAGAGCGGCTCAATGCGTACACATAAATACGCTTCTCTGTTCCTTACCACTCGAAGGCATTGGTGTTTCATTAAGGGCCATCCAACCA	83	79		Gpm6a	366225;266225	NM_153581.5:1350
181	Gpm6b	NM_023122.2	291-390	GTGGCAATTCTTGAGCAACACTTCTCCACCAACACCAGTGACCATGCCTTGCTGAGTGAAGTGATCCAACTGATGCAGTATGTTATCTATGGAATCGCCT	81	78		Gpm6b	307695;207695	NM_023122.2:290
182	Gpnmb	NM_053110.4	841-940	CTTTCGAAGATACGGCCGGGCATACATTCCCATCTCGAAGGTGAAAGATGTGTATGTGATAACAGATCAGATCCCTGTATTCGTGACCATGTCCCAGAAG	82	80		Gpnmb	329834;229834	NM_053110.4:840
183	Gpr165	NM_029536.3	1077-1176	TGATGAGCATGGCAGCTATTTCTCTGGATCGACATAGGGTGATGCTATATCCTCTGAAGGCCCGGATTACTCCCATGCAAGGCAATGTTTGCATCATCAT	83	83		Gpr165	396799;296799	NM_029536.3:1076
184	Gpr34	NM_011823.4	257-356	GAAGTCACACTGTAACAATGACTACTACTTCAGTTGACAGCTGGCTTTGCTCCTCTCATGGAATGCACTTTATAACTAATTATAGTGACCAAGCCTCACA	82	78		Gpr34	366154;266154	NM_011823.4:256
185	Gpr37l1	NM_134438.3	676-775	TCTATCCTTGCCAGCCTGGCTCTCTGGGATTTCCTGGTCCTCTTCTTCTGCCTCCCAATTGTCATCTTCAATGAGATTACCAAGCAAAGGCTACTCGGGG	82	82		Gpr37l1	366215;266215	NM_134438.3:675
186	Gpr56	NM_018882.3	2146-2245	TCCGGCACCTTCCAGCTTGTCATCCTCTACCTCTTCAGCATCATAACTTCCTTCCAAGGCTTCCTCATCTTCCTGTGGTACTGGTCCATGCGGTTCCAGG	80	82		Gpr56	351597;251597	NM_018882.3:2145
187	Gpr84	NM_030720.1	1429-1528	TTTCACAGACAACCTCAGTGGTATAGAGGTACACCACTTTCCCATTCAGGAATCAGTGCGTCAACCCTGTGTGACCCAAGGAGTGTGGTTAATTATTAAT	81	79		Gpr84	396800;296800	NM_030720.1:1428
188	Gpx3	NM_001083929.1	341-440	AGACCAATACCTTGAACTGAATGCACTACAAGAAGAACTTGGGCCATTTGGCTTGGTCATTCTGGGCTTCCCTTCCAACCAATTTGGCAAACAGGAGCCA	81	81		Gpx3	333462;233462	NM_001083929.1:340
189	Grap	NM_027817.3	122-221	TGACCAGAACTGGTACAAAGCTGAGCTCCGAGGAGCGGAGGGTTTTGTTCCCAAGAACTACATCCGTGTAAAGCCACACCCGTGGTACTCGGGCAGGATC	83	83		Grap	344121;244121	NM_027817.3:121
190	Grm1	NM_001114333.2	2126-2225	CACAGGCTGTGAGCCCATTACTATCCGTTACCTCGAGTGGAGTGACATAGAATCCATCATAGCCATCGCCTTTTCTTGCCTGGGCATCCTCGTGACGCTA	82	81		Grm1	360101;260101	NM_001114333.2:2125
191	Gtf2h2	NM_022011.4	651-750	CCTAAAACACATGCCTGGACATACAAGTAGAGAAGTGCTCATCATCTTCAGCAGCCTCACCACCTGTGATCCATCTAATATTTACGATCTCATCAAGACC	82	81		Gtf2h2	366174;266174	NM_022011.4:650
192	Gusb	NM_010368.1	1736-1835	AATACGTGGTCGGAGAGCTCATCTGGAATTTCGCCGACTTCATGACGAACCAGTCACCGCTGAGAGTAATCGGAAACAAGAAGGGGATCTTCACTCGCCA	79	81		Gusb	300865;200865	NM_010368.1:1735
193	H2-Oa	NM_008206.2	423-522	CCCAAGACTCGTGTGGAGCTCGGAAAGCCCAACGTCCTCATCTGCATCGTGGATGATATCTTCCCGCCTGTGATCAATGTCACCTGGCTGCGCAACAGCC	84	82		H2-Oa	330121;230121	NM_008206.2:422
194	Havcr2	NM_134250.2	1221-1320	TGTCTTTGAGACATAGAGGTTTGTGGTATATCTGCAAAGCTCCTGAACAGGTAGGGGGAATAAAGGGCTAAGATAGGAAGGTGAGGTTCTTTGTTGATGT	79	82		Havcr2	320478;220478	NM_134250.2:1220
195	Hexb	NM_010422.2	806-905	GAAGCTACTCTTTGTCTCATGTCTATACACCAAACGATGTCCGGATGGTGCTGGAGTACGCCCGGCTCCGAGGGATTCGAGTCATACCAGAATTTGATAC	80	83		Hexb	366146;266146	NM_010422.2:805
196	HIST1H2AB	NM_175660.2	404-503	AGACCGAGAGCCACCACAAGGCCAAGGGGAAGTAATCTGGCGATTGTCTGTACTGCCCAGTTGAAAGTTAACCAAAACAAAGGCTCTTTTCAGAGCCACC	85	82		Hist1h2ab	378799;278799	NM_175660.2:403
197	Hist1h2ac	NM_178189.4	1074-1173	TGGAGGGCTGAGAATAAAGGCAATGCACAACCATGCCCATTGGTGTGTGTGTGTGTGTGTTAACCAGAAATTAGTGCTTGCAGTCTTACTGATACTGGAG	82	78		Hist1h2ac	366083;266083	NM_178189.4:1073
198	Hmgn1	NM_008251.3	836-935	CCCTTGCCCTGTCAGAACTGTGATGTCTGTGGTCATGGCAGTCCATTTTCCTAACAGTTGTGATAATGTGCTGTGAAAGATGGAAGTCCTGAGTCTGTTC	81	79		Hmgn1	325682;225682	NM_008251.3:835
199	Hpgds	NM_019455.4	426-525	TCACACATCAAGCACCTCGCCTTCTGAAAGATTTGGACACATACTTAGGAGACAAAGAGTGGTTTATAGGCAATTATGTAACCTGGGCAGACTTCTACTG	82	81		Hpgds	366161;266161	NM_019455.4:425
200	Hprt1	NM_013556.2	31-130	TGCTGAGGCGGCGAGGGAGAGCGTTGGGCTTACCTCACTGCTTTCCGGAGCGGTAGCACCTCCTCCGCCGGCTTCCTCCTCAGACCGCTTTTTGCCGCGA	82	82		Hprt	307397;207397	NM_013556.2:30
201	Hps4	NM_138646.3	1266-1365	CAGATCACCTCTGTTTTTCTGAGTGAGGAGGAAGTTGCCAGCCTCCACGAGTTCCCAGTAGAGCATGAAACTCGACTCCAGGGAAGTTCAGTTCAATACC	82	83		Hps4	366216;266216	NM_138646.3:1265
202	Hspa1a	NM_010479.2	2185-2284	GCTAGGAGACAGATATGTGGCCTTGAGGACTGTCATTATTTCAAGTTTAGTACTTCACTCCTTAGTTTGTCCTGCAATCAAGTCCTAGACTTAGGGAAAC	78	79		Hspa1a	322429;222429	NM_010479.2:2184
203	Hvcn1	NM_001042489.1	1556-1655	GTACCATCAGCTTCAAACTGGCTCTGTACCCACTAGCAGCTCTTTCAGTTACTGTACAATTAATGTGTAAAATAAGCCCTCTCCTTCCCAGGGCTCACCC	82	82		Hvcn1	366091;266091	NM_001042489.1:1555
204	Icam1	NM_010493.2	2196-2295	CACATGGGTCGAGGGTTTCTCTACTGGTCAGGATGCTTTTCTCATAAGGGTCGACTTTTTTCACCAGTCACATAAACACTATGTGGACTGGCAGTGGTTC	81	78		Icam1	319405;219405	NM_010493.2:2195
205	Ifi202b	NM_008327.2	160-259	GTTCCCGGCTTGAAGAACTCAATCAAAAAGTCTGTATCTACAGAAAGAGACATCTGTCCCAGGCAATGTCCAACCGTAACTTAAGGTCATCTACCAACTC	80	82	X	Ifi202b	329714;229714	NM_008327.2:159	also targets XM_001473873.2 (LOC100044068)
206	Igf1	NM_001111274.1	419-518	GGGCTTTTACTTCAACAAGCCCACAGGCTATGGCTCCAGCATTCGGAGGGCACCTCAGACAGGCATTGTGGATGAGTGTTGCTTCCGGAGCTGTGATCTG	83	84		Igf1	350890;250890	NM_001111274.1:418
207	Igf2	NM_001122736.1	1676-1775	TTCTGCTGCTGCTTATTGGCTCTATGTGTGACCAGGCTGCTAGTTCTGTCTTTCTCAGTGAGGGAGGTGTTCTAGCAAGGCTCAATTCCATCTAAGCACC	83	83		Igf2	350891;250891	NM_001122736.1:1675
208	Igfbp5	NM_010518.2	2771-2870	CTTCCAACCCGCAGAAAGTAACTGTCTCACACCACACCACATAAACCTGCCAGATCCATCTGTAACCCACTGGCCTGCCCAGACCTTTTTTTCCCATCTG	80	80		Igfbp5	308669;208669	NM_010518.2:2770
209	IL10	NM_010548.1	986-1085	GGGCCCTTTGCTATGGTGTCCTTTCAATTGCTCTCATCCCTGAGTTCAGAGCTCCTAAGAGAGTTGTGAAGAAACTCATGGGTCTTGGGAAGAGAAACCA	78	78		Il10	301634;201634	NM_010548.1:985
210	Il10ra	NM_008348.2	76-175	TGTTGTCGCGTTTGCTCCCATTCCTCGTCACGATCTCCAGCCTGAGCCTAGAATTCATTGCATACGGGACAGAACTGCCAAGCCCTTCCTATGTGTGGTT	81	82		Il10ra	329450;229450	NM_008348.2:75
211	Il10rb	NM_008349.5	466-565	CTTTACACCTGCGTTTCTCAGCCCCACAAATTGAGAATGAGCCTGAGACGTGGACCTTGAAGAACATTTATGACTCATGGGCTTACAGAGTGCAATACTG	82	82		Il10rb	325686;225686	NM_008349.5:465
212	Il18	NM_008360.1	101-200	CCAGCATCAGGACAAAGAAAGCCGCCTCAAACCTTCCAAATCACTTCCTCTTGGCCCAGGAACAATGGCTGCCATGTCAGAAGACTCTTGCGTCAACTTC	76	82		Il18	305360;205360	NM_008360.1:100
213	Il1a	NM_010554.4	226-325	ACCTCTGAAACGTCAAAGATGTCCAACTTCACCTTCAAGGAGAGCCGGGTGACAGTATCAGCAACGTCAAGCAACGGGAAGATTCTGAAGAAGAGACGGC	79	81	X	Il1a	301770;201770	NM_010554.4:225	also targets NR_040371.1 (Gm14023)
214	Il1b	NM_008361.3	1121-1220	GTTGATTCAAGGGGACATTAGGCAGCACTCTCTAGAACAGAACCTAGCTGTCAACGTGTGGGGGATGAATTGGTCATAGCCCGCACTGAGGTCTTTCATT	82	80		Il1b	301622;201622	NM_008361.3:1120
215	Il1rl2	NM_133193.3	861-960	AGGAAGTTGAGTATGGAAGAAGGATCCCTAACATCACGTATCCAAAGAACAACTCCATTGAAGTTCCACTTGGCTCCACCCTCATCGTGAACTGCAATAT	82	82		Il1rl2	328737;228737	NM_133193.3:860
216	Il21r	NM_021887.1	620-719	TATGGTACACGTGCCATATGCGCTTGTCTCAATTCCTGTCCGATGAAGTTTTCATTGTCAATGTGACGGACCAGTCTGGCAACAACTCCCAAGAGTGTGG	78	82		Il21r	329522;229522	NM_021887.1:619
217	IL6	NM_031168.1	41-140	CTCTCTGCAAGAGACTTCCATCCAGTTGCCTTCTTGGGACTGATGCTGGTGACAACCACGGCCTTCCCTACTTCACAAGTCCGGAGAGGAGACTTCACAG	82	82		Il6	301656;201656	NM_031168.1:40
218	ll7r	NM_008372.3	1021-1120	GTTTCCTGGACTGCCAGATTCATGAGGTGAAAGGCGTTGAAGCCAGGGACGAGGTGGAAAGTTTTCTGCCCAATGATCTTCCTGCACAGCCAGAGGAGTT	82	80		Il7r	301624;201624	NM_008372.3:1020
219	Inpp4b	NM_001024617.2	1001-1100	ACTGGGACAACCTACGGAAAAATGTCCTTTCTCACTGTGATCAAATGGTGACTATGTACCAAGACATTCTGACAGAACTTTCCAAAGAAACAGGGTCCTC	83	83		Inpp4b	366086;266086	NM_001024617.2:1000
220	Inpp5d	NM_010566.2	2276-2375	TGACGAGTGACCACAGCCCTGTCTTTGCCACGTTTGAAGCAGGAGTCACATCTCAATTCGTCTCCAAGAATGGTCCTGGCACTGTAGATAGCCAAGGGCA	82	81		Inpp5d	307678;207678	NM_010566.2:2275
221	Itga6	NM_008397.3	911-1010	CAGTGGGGCTGTAGTTTTGCTAAAAAGAGACATGAAGTCCGCGCATCTGCTCCCTGAGTATATATTTGACGGAGAAGGCCTGGCTTCCTCGTTTGGCTAT	82	81		Itga6	329716;229716	NM_008397.3:910
222	Itga9	NM_001113514.1	441-540	ACTTTTCTTCATCAACATGTGGCAGAAGGAGGAGATGGGCATTTCCTGTGAGCTGCTGGAATCAGACTTCCTCAAGTGCAGTGTGGGATTTCCTTTCATG	80	81		Itga9	366101;266101	NM_001113514.1:440
223	Itgax	NM_021334.2	3774-3873	CCCAGAGAACTTCCATAGGAATTTCTACCCAGGGACACATAGTCAGCTTGTGGCCCCTTGTTTCGTTGGCCTCTAACGAGCTTTCTGTGATGAAGAATGA	82	80		Itgax	313321;213321	NM_021334.2:3773
224	Itgb5	NM_001145884.1	1271-1370	GCTGGCAGAGAACAATATCAACCTCATTTTTGCTGTGACGAAGAACCACTATATGCTCTACAAGAATTTTACAGCCCTGATACCTGGAACCACTGTGGAG	82	81		Itgb5	366106;266106	NM_001145884.1:1270
225	Jam2	NM_023844.4	1091-1190	ACGGTTGTGGTGGTGGCCTTCGTGATTTCTGTATGTGGCCTTGGCACATGCTATGCTCAGAGGAAAGGCTACTTTTCAAAAGAAACTTCCTTCCAGAAGG	82	80		Jam2	333496;233496	NM_023844.4:1090
226	Jarid2	NM_021878.2	2161-2260	TCCGGCTGATTAATGAGATGGGCGGCATGCAGCAAGTGACTGACCTCAAAAAATGGAACAAACTAGCAGACATGCTGCGCATTCCCAAAACTGCCCAGGA	82	80		Jarid2	307692;207692	NM_021878.2:2160
227	Jmy	NM_021310.3	5626-5725	GCCTGGAGTGAGCCTTCAGCCTGTTTTCAAGTAAATGATTCTCTCCCAACATGCCAGCTTCTCTGCCTCGGGAGTCTTGTTTTTGTACTGGAGCATGGCT	81	82		Jmy	366169;266169	NM_021310.3:5625
228	Jun	NM_010591.2	2213-2312	CGCGACCAGAACGATGGACTTTTCGTTAACATTGACCAAGAACTGCATGGACCTAACATTCGATCTCATTCAGTATTAAAGGGGGGTGGGAGGGGTTACA	81	83		Jun	311100;211100	NM_010591.2:2212
229	Junb	NM_008416.1	336-435	AACAGCCTTTCTATCACGACGACTCTTACGCAGCGGCGGGATACGGTCGGAGCCCTGGCAGCCTGTCTCTACACGACTACAAACTCCTGAAACCCACCTT	82	83		Junb	308577;208577	NM_008416.1:335
230	Kcnd1	NM_008423.1	1401-1500	CGTTAGGAGCCGCTCTGCTTTTGAACAACAGCATCACCATCTGCTGCATTGTCTGGAGAAGACTACGTGTCACGAGTTCACAGACGAGCTAACTTTCAGT	82	83		Kcnd1	347941;247941	NM_008423.1:1400
231	Kcnk13	NM_146037.1	1431-1530	ACAGTTGAGGGCTGGAGCCTCTTTCCCTGGCTCTTACTTTACTTTTGAATTCCAAGTTTGACATTTGGAACTGCTAAGGGCCTTGCCTTCTTCCAGAGTT	79	79		Kcnk13	329863;229863	NM_146037.1:1430
232	Kcnma1	NM_010610.2	3781-3880	TTTACAGATGAGCCGGATAATGCCTATCCCAGAAACATTCAAATCAAGCCCATGAGTACCCACATGGCTAACCAGATCAACCAATATAAATCCACAAGCA	81	82		Kcnma1	347951;247951	NM_010610.2:3780
233	Kctd12	NM_177715.4	1511-1610	ATGACTGAATTGATCAGAATCGGATTGCACGGTGTCCGGCGTGCAGTTCGGACGAGTCCTTGACATCTTAAACCCTTTGACTCCATAGCGGTTTCAGAGA	81	79		Kctd12	366246;266246	NM_177715.4:1510
234	Vegfr	NM_010612.2	996-1095	TTAAATTGTACAGCGAGAACAGAGCTCAATGTGGGGCTTGATTTCACCTGGCACTCTCCACCTTCAAAGTCTCATCATAAGAAGATTGTAAACCGGGATG	81	81		Kdr	325745;225745	NM_010612.2:995
235	Khdrbs3	NM_010158.2	841-940	CATATTTGAATGGAGGTTCAGAAAATGCAGATGTCCCAGTGGTTCGAGGGAAATCTACTTTGCGTACGAGAGGTGTAACTACACCAGCAATAACCAGGGG	80	81		Khdrbs3	366075;266075	NM_010158.2:840
236	Kitl	NM_013598.1	281-380	CTGCGGGAATCCTGTGACTGATAATGTAAAAGACATTACAAAACTGGTGGCAAATCTTCCAAATGACTATATGATAACCCTCAACTATGTCGCCGGGATG	83	79		Kitl	329763;229763	NM_013598.1:280
237	Kl	NM_013823.1	1596-1695	TTGGGGAGTTGTTGACAACTACGTTCAAGTGGACACTACTCTCTCTCAGTTTACTGACCCGAATGTCTATCTGTGGGATGTGCATCACAGTAAGAGGCTT	82	82		Kl	327971;227971	NM_013823.1:1595
238	Klf12	NM_010636.3	4776-4875	TGAATAGATCCGGTGAGGGGAGGCCTTCAGTTGTAATCACATGCCGTTGTTTTGTTGTAGTGACTGCCTAGAAACGTTGCTGAGATATTGTTAGGAGGCT	82	78		Klf12	359291;259291	NM_010636.3:4775
239	Klhl38	NM_177755.3	1491-1590	GCAGTGAAGGACCAAAGACTCTATCTTTTTGGGGGTGAGGACATCATGCAGAACCCTGTACGCCTTATCCAGGTTTACCACATTTCCAGGAACACCTGGT	83	83		Klhl38	366247;266247	NM_177755.3:1490
240	Klrb1d	NM_008526.1	20-119	GCCGGTGTCAAGTCCCTCCATCTACAATGGATTCAACAACACTGGTCTATGCAGATTTAAACCTAGCCAGGATCCAAGAACCTAAGCATGATTCACCTCC	83	84		Klrb1b	327618;227618	NM_008526.1:19
241	9030625A04Rik	NM_172488.2	1026-1125	TCAAGAAAATGTTCGCAGGTTGGCAAATGCTGCCGGATTTAACGCAGAGAAATTTTACCGAATAAAGACTGATCACGCCAGTGAAGTGTGGGTTATGGGG	82	81		Lacc1	346746;246746	NM_172488.2:1025
242	Lag3	NM_008479.1	1701-1800	GGTGCCCTCTCCCTGTTCCTTTTGGTGGCCGGGGCCTTTGGCTTTCACTGGTGGAGAAAACAGTTGCTACTGAGAAGATTTTCTGCCTTAGAACATGGGA	81	82		Lag3	329455;229455	NM_008479.1:1700
243	Lair1	NM_001113474.1	1866-1965	CTTACCTGGAGTCAGATTCAGTGATCCCATACCCATGCACATATAGTCAGCACTAGTTAGACTCAGAGACAGATCAGCAACAACAACAGTGGTAACAGTA	81	83		Lair1	329693;229693	NM_001113474.1:1865
244	Large	NM_010687.1	2121-2220	CAGGTTGAGTGGGAGGCTGATTTTGAGCCATATGTTGTTGTGAGACGAGACTGCCCTGAGTATGATCGGAGATTTGTGGGCTTTGGCTGGAACAAAGTGG	81	82		Large	300358;200358	NM_010687.1:2120
245	Ldhb	NM_008492.2	1139-1238	TGTGACCATGAACCTTTAGTCTTCAGCCATGTATGTAGGTCACAGTTTGCTTCTTCCCTGACATGTGATATGAGCTCACAGATCAAAGCCCAGGCTTGTT	78	82		Ldhb	317700;217700	NM_008492.2:1138
246	D18Ertd653e	NM_172631.3	576-675	GTTTTCAGGCCACAAATGCGTTCACAGAGTGCAAATTCACCTGCACCAGCGGTAAATGCTTGTATCTTGGTTCTCTGGTCTGTAACCAACAGAACGACTG	82	80		Ldlrad4	366082;266082	NM_172631.3:575
247	Leprel1	NM_173379.2	1916-2015	TATGAATGACGACTTTGACGGAGGGGAATTCATCTTCACAGAAATGGATGCTAAAACCGTGACTGCCTCTATAAAACCAAAGTGTGGCCGAATGATCAGC	81	82		Leprel1	366237;266237	NM_173379.2:1915
248	Lgals3	NM_001145953.1	1006-1105	CATCCATTTAATAAAGTCTCATGCTGAGAGATACCCATCGCTTTGGGGGTTTTTATGATACTGGATGTCAAATCTTAGGACTGCTCGTGACTGCTAGGCA	79	80		Lgals3	333047;233047	NM_001145953.1:1005
249	Lgmn	NM_011175.2	1676-1775	GCGGCTTCTCTAGCCAGGGAAGGAATCGTCTGAGAAATTCAAAGCTGAAACCTCTTGCCGTCTTCACAGTGATTTCACTGAAGAAGAGGGTGGAAAGCAA	81	83		Lgmn	366149;266149	NM_011175.2:1675
250	Lilrb4	NM_013532.2	1263-1362	AAAGCCAAATCCTCCTCAATAAACAATTCATCTAATGAGAAACAAATGAAATGAGATATTGTGAATTGAAAGACAATGTAACCAGGGCACACTAATCAAT	77	80		Lilrb4	329379;229379	NM_013532.2:1262
251	Limk1	NM_010717.2	1584-1683	CCACAACTGTCTGGTCCGTGAGAATAGGAACGTGGTGGTGGCCGACTTTGGGCTGGCTCGACTCATGATCGATGAAAAGAATCAGTCTGAAGACTTACGC	83	82		Limk1	325643;225643	NM_010717.2:1583
252	Liph	NM_001083894.1	426-525	CCGGTTTGGATAGAGGAGCTGGTACAGAGTTTGATCAGTGTACAAGAGATGAATGTAGTGGTTGTTGATTGGAATCGAGGAGCGACAACTGTGATATACC	82	81		Liph	366097;266097	NM_001083894.1:425
253	Lmo2	NM_001142335.1	825-924	GTGGGTGAGGCATTTCTTAGGAGATTATGGACTCTTCCTGGGCACTAACGACATAGCAATCACATGACATAATGCAAAGGCTGAGACTTCAGTGACAAAA	83	83		Lmo2	313349;213349	NM_001142335.1:824
254	Lrp12	NM_172814.3	1046-1145	ATCCTCGCAAGCTCTTGCGGGTGCTAACTGCTTTCGATTCTCACGCTCCTCTGACGGTCGTTTCTTCCTCCGGACAGATAAGAGTACATTTCTGTGCTGA	82	78		Lrp12	366233;266233	NM_172814.3:1045
255	Lrrc3	NM_145152.4	1831-1930	TTTTCAGAAAGAGGAGGGACTGAAGTTTGAGGTTGCCATGCCAGTCAACAGGAACTGCTTTTCTCTAGCAACAAGAACCTTCTCTTCACCTCGCTGAAAT	83	80		Lrrc3	346636;246636	NM_145152.4:1830
256	Lrrc8a	NM_177725.4	4121-4220	TTTTCTGCGTCGTGTCATGGATGTAACCCTTGGAAATACTGCACACTAGCCTTTGACAACCATGAAGCAATCCGTTACACGTGGGTCTGACTTGTAGACT	80	81		Lrrc8a	346675;246675	NM_177725.4:4120
257	Ltc4s	NM_008521.1	55-154	CTTCTGGCTACCGTCACCCTCGTGGGAGTTCTGTTGCAAGCCTACTTCTCCCTACAGGTGATCTCTGCACGAAGGGCTTTCCACGTGTCGCCGCCGCTCA	81	82		Ltc4s	337703;237703	NM_008521.1:54
258	Ly96	NM_016923.1	369-468	GAGCTCTGAAAGGAGAGACTGTGAATACATCAATACCATTCTCTTTCGAGGGAATACTATTTCCTAAGGGCCATTACAGATGTGTTGCAGAAGCTATTGC	80	80		Ly96	325659;225659	NM_016923.1:368
259	Mafb	NM_010658.2	2659-2758	TTGAGCCAAACAGCCATTCTTAGAATGTACTAGAAACCCACACATTGGCAACTAACGCTGCAACTCTCAAGTGTGTCCTTTAGACCAGTGCATTATATGT	82	79		Mafb	313294;213294	NM_010658.2:2658
260	Magi3	NM_001159354.1	1601-1700	AATTCATTCTGCAAAAACAGATGTGGAAAGAGCACACTTTACTCGGGACCCATCCCAACTTAAAGGTGTACTTGTTCGAGCATCGCTGAAAAAAAGCACC	82	80		Magi3	366108;266108	NM_001159354.1:1600
261	Manba	NM_027288.3	1281-1380	GTGATGAACTTGGGATAATGGTGTGGCAGGACTTTATGTTTGCCAGTGCCCTTTATCCAACTGAGCCTGGCTTCTTAGCCTCCGTGAGGAAAGAAGTCAC	83	82		Manba	366192;266192	NM_027288.3:1280
262	Map2k1	NM_008927.3	1696-1795	CTTTGTGCTTGGGGCTATTTGTCTGTTCATCAAACACATGCCAGGCTGAACTACAGTGAAACCCTAGTGACCTGGGTGGTCGTTCTTACTGATGTTTGCA	79	81		Map2k1	325632;225632	NM_008927.3:1695
263	Map3k7	NM_172688.2	2406-2505	CAATACTAACTGTAGTCCCACCTGTTACTATTAAAGGTGAGTGGTGGCAGCTGTGCTTAAGGAGAGCAAGTTTACTGACTTTCGTGAGGTTGAGCATCGT	81	79		Map3k7	325607;225607	NM_172688.2:2405
264	Mapk14	NM_011951.2	1421-1520	GAAGACCTTCTCATGGGAACTCTCCAAATACCATTCAAGTGCCTCTTGTTGAAAGATTCCTTCATGGTGGAAGGGGGTGCATGTATGTGTTAGTGTTTGT	80	78		Mapk14	325653;225653	NM_011951.2:1420
265	Mecp2	NM_010788.2	756-855	AAAGGGAGCGGCACTGGGAGACCAAAGGCAGCAGCATCAGAAGGTGTTCAGGTGAAAAGGGTCCTGGAGAAGAGCCCTGGGAAACTTGTTGTCAAGATGC	81	81		Mecp2	300359;200359	NM_010788.2:755
266	Mef2a	XM_976032.1	175-274	AAGTATCATTCAATGGCTCTTACAGAACCTGTGTATTCGACCTGTGCTCTCTAACACATTTTACAAAAACAAAGCAAACAAACAAAGAGCTCATGGAAAG	78	79		Mef2a	325680;225680	XM_976032.1:174
267	Mef2c	NM_025282.2	1156-1255	AATAATCGTAAGCCAGATCTCCGCGTTCTTATCCCACCTGGCAGCAAGAACACGATGCCATCAGTGAATCAAAGGATAAATAACTCCCAGTCGGCTCAGT	82	83		Mef2c	325665;225665	NM_025282.2:1155
268	Mef2d	NM_133665.3	1891-1990	TCAGCTGTGAAGAGGATGCGGCTGGATACTTGGACATTAAAGTGATGGTTCCCACTCCCTCCTTTCAGCCTCCCTGATGAAGAGTTGACAATCTCACCGC	83	83		Mef2d	325669;225669	NM_133665.3:1890
269	Mertk	NM_008587.1	1321-1420	AGGGACTTACAAAGAGCTTTCTGAAGAAGTCAGCCAGAATGGCAGCTGGGCTCAGATTCCTGTCCAAATCCACAATGCCACCTGCACAGTGAGAATCGCG	81	80		Mertk	305286;205286	NM_008587.1:1320
270	Mlph	NM_053015.3	2686-2785	AGCTTGTCTTCAAATGCAGGCTTCTAACACACAGAGATGACTGGGATTTATCAAGAACTCAGATCTTCCAGGTCAAGCCCGTCAGAGCCAGTTTTGCTGG	81	82		Mlph	349749;249749	NM_053015.3:2685
271	Mmp12	NM_008605.3	2726-2825	AGGAAAGGGCTCCTTTGCTCCATGTGTCAGATGTGAGTATTAACCTTCGACATCAACTTCATGAGATCCAGAGTCATGTAAGAGACATGTGAGCACTACT	81	82		Mmp12	322197;222197	NM_008605.3:2725
272	Mmp2	NM_008610.2	2377-2476	AGTTAACCAGCCTTCTCCTTCACCTGGTGACTTCAGATTTAAGAGGGTGGCTTCTTTTTGTGCCCAAAGAAAGGTGCTGACTGTACCCTCCCGGGTGCTG	81	82		Mmp2	311963;211963	NM_008610.2:2376
273	Mr1	NM_008209.4	1361-1460	TTACAAGTAGATCACAGAGTATCAGAGCCGCAAGCAACTTTCTCACCTAAGCAGGAGATGTCTTCTAAAATGTCATAGACTTGAGCATTAGCCTTCACTC	81	79		Mr1	366132;266132	NM_008209.4:1360
274	Mras	NM_008624.3	3881-3980	ATGAGCCCTTTGCGTGACAGTATTAGCAGGTGGCAGTTGTCGTGTGAGGAGCGAGAGTGATGCCTGGACATCTTGTTGACGCTTGAGCCTTTTATGTACT	82	80		Mras	366135;266135	NM_008624.3:3880
275	Mrgpra4	NM_153524.2	1090-1189	CATCATGCTGACCGTTTTGGTTTTTCTTCTCTGTGGGTTGCCCCTGGGCTTCTTCTGGTTTCTGGTGCCCTGGATTAACCGTGATTTCAGTGTACTAGAT	77	77		Mrgpra4	396803;296803	NM_153524.2:1089
276	Msr1	NM_001113326.1	556-655	GATTTCGTCAGTCCAGGAACATGGGAATTCACTGGATGCAATCTCCAAGTCCTTGCAGAGTCTGAATATGACACTGCTTGATGTTCAACTCCATACAGAA	81	80		Msr1	322199;222199	NM_001113326.1:555
277	Myc	NM_010849.4	631-730	CCCTCAACGTGAACTTCACCAACAGGAACTATGACCTCGACTACGACTCCGTACAGCCCTATTTCATCTGCGACGAGGAAGAGAATTTCTATCACCAGCA	83	78		Myc	305742;205742	NM_010849.4:630
278	Mycl1	NM_008506.2	2111-2210	AAACCTTTAAGATAGATTTGGATGGTAGGCCACACCCTTCCCTGCACGCTCAATGCTATGACTTTGAGAAAGGGCTTGGCCTCTATGTAGAGTCTTTGTC	82	79		Mycl1	325716;225716	NM_008506.2:2110
279	Myo1b	NM_010863.2	3261-3360	GCACCTCAAGGAGGGTTCAGAAGCGGCTAGTAAAGGGGACTTTCTCTTCAGCAGTGACCACCTGATTGAAATGGCAACCAAGCTGTATCGCACGACTCTC	82	83		Myo1b	300869;200869	NM_010863.2:3260
280	Fer1l3	NM_001099634.1	215-314	GTCTTCTCTGCTTGGCTGCGACTTGCTTTCTCCACGAGCCATGCTTCGAGTGATTGTGGAATCTGCCACTAACATCCCTAAAACAAAATTTGGGAAGCCG	82	82		Myof	378851;278851	NM_001099634.1:214
281	Napg	NM_028017.1	3171-3270	AGTCAGAAATGGAAAACGTGGTCTTCACAGCAAGCAGCGCTCTCGCGCCCTCCCTAGGAAAGCCTGCATGGGTTTGCTCAGACTCACCTAGTGTTTAGTG	81	81		Napg	301585;201585	NM_028017.1:3170
282	Nav2	NM_175272.3	10041-10140	TGTCCTGCTAACTGGTAACTAGAAACATTTCCGTTCCCTGCTGTAAGCCCAGACCCAGCCTGCCTTTGCTACTAGTGTGGATGTGAGTGTGTCTTCTGTT	83	83		Nav2	354125;254125	NM_175272.3:10040
283	Ncam1	NM_001113204.1	741-840	ATGCTGTGATTGTCTGTGATGTGGTCAGCTCCCTGCCTCCAACCATCATCTGGAAACACAAAGGCCGAGATGTCATTCTGAAAAAAGACGTCCGGTTCAT	83	82		Ncam1	325500;225500	NM_001113204.1:740
284	Nedd1	NM_008682.2	1203-1302	GCTGCTCAGGACGAAGCAGGTTTGGCTCGAAGCAAAAGTACAGATATTTTCTCTAAGGAAACAGATGCTGGAAAAAGTCAGGATTTCTCCAGCTTTGATG	82	80		Nedd1	366136;266136	NM_008682.2:1202
285	Nefl	NM_010910.1	1871-1970	CCTCCTTACGCAGAGTATCTGTTTGCTTGCAGAGTGGCTTTCTGGCTTGCTGCCAGCCTGTGCATGGTCCATGCTTATGAGTTCAGGATCTATGGCAATG	80	83		Nefl	356902;256902	NM_010910.1:1870
286	Nfia	NM_010905.3	8626-8725	TGTGAAGATTCCTGTCTCTCCCGTGGTTTTAAAGGCAAGTGGTGTCCAAGAAACAGAGCATCCTTCCTGCCGTTCAACGCTCAGCTTTTCCGAAAACCTA	79	80		Nfia	366076;266076	NM_010905.3:8625
287	Nfkb1	NM_008689.2	2126-2225	GTCTTACACTTAGCCATCATCCACCTCCACGCTCAGCTTGTGAGGGATCTGCTGGAAGTCACATCTGGTTTGATCTCTGATGACATCATCAACATGAGAA	83	81		Nfkb1	317793;217793	NM_008689.2:2125
288	Nlgn3	NM_172932.3	1091-1190	TTACTGTCTTTGGCTCTGGCATCGGTGCATCCTGTGTCAGTCTCCTTACACTGTCTCATCATTCTGAGGGGCTTTTCCAGAGGGCCATCATCCAAAGTGG	80	82		Nlgn3	366234;266234	NM_172932.3:1090
289	Nos2	NM_010927.3	3716-3815	CCCCCCTCCTCCACCCTACCAAGTAGTATTGTACTATTGTGGACTACTAAATCTCTCTCCTCTCCTCCCTCCCCTCTCTCCCTTTCCTCCCTTCTTCTCC	81	81		Nos2	308566;208566	NM_010927.3:3715
290	Npl	NM_028749.1	601-700	AGTTCACCGACACGGACCTCTTGGATTTCGGCCAATGTGTCGATCAGAATCACCAGCGACAGTTTGCTTTGCTCTTTGGGGTGGACGAACAACTGCTGAG	81	82		Npl	366198;266198	NM_028749.1:600
291	Npnt	NM_001029836.1	2651-2750	ATGGTGACCTGTCATCTATGCTATGACTTAAACCAGCAGCAAGAAAACTGGCAAAGGTGTGCGGCTTGGGGTAGTGTCATGATGGCTTTGTTTCTGTGTC	82	81		Npnt	366088;266088	NM_001029836.1:2650
292	Nr3c1	NM_008173.3	1801-1900	ACCAGGATTCAGAAACTTACACCTGGATGACCAAATGACCCTTCTACAGTACTCATGGATGTTTCTCATGGCATTTGCCCTGGGTTGGAGATCATACAGA	81	81		Nr3c1	316474;216474	NM_008173.3:1800
293	Nrcam	NM_176930.4	5456-5555	GCGTACAACAGCATGCCTAAAGTACTAAATGATTCACTCTGCCTAGACAAGCTTTCAAATTCCGCAGCATTCAGCAACGTGTATGCAAATTGCAACAGGC	81	79		Nrcam	342190;242190	NM_176930.4:5455
294	Nrip1	NM_173440.2	1281-1380	AACTCTGTTGAAGAAAAGTAAAACCAAGGATCAAAAGTCAGGTCCCACCCTCCCTGACGTGACTCCAAACCTTATCAGAGATAGCTTTGTTGAGTCATCC	83	80		Nrip1	329576;229576	NM_173440.2:1280
295	Nuak1	NM_001004363.1	3183-3282	GAGTTGCTTCTAGGGAGTTAGTATGTAGGTGAAATATGTGGCCGAGGGAAAGCCCAGTTTGACAGAAGGTTCTTGTCTCGCCAGGCCTTAGTATTCTGCC	83	82		Nuak1	311902;211902	NM_001004363.1:3182
296	Olfml2b	NM_177068.4	811-910	GACAGCCGAGATTTGAAGCTGTCTACAATTATAGACCTGTTGGAAGGTGCTTTCTACGGCCTGGACCTCCTAAAGCTGCATTCGGTTACCACTAAACTCG	83	82		Olfml2b	354070;254070	NM_177068.4:810
297	Olfml3	NM_133859.2	1036-1135	GCGTTTGTCATCTGTGGGACCCTGTACGTTGTCTATAACACCCGCCCTGCCAGTAGGGCTCGTATTCAGTGTTCCTTCGATGCCAGTGGTACTCTCGCCC	82	82		Olfml3	366214;266214	NM_133859.2:1035
298	Olfr110	NM_146328.2	162-261	ACTCTTCACCATCTTCTTTCTGACCTACATATGCACTTTAGGAGGCAATGTTTTTATCATTGTGGTGACCATAGCTGATTCCCACCTACACACACCCATG	78	78	X	Olfr110	366074;266074	NM_146328.2:161	also targets Olfr111(NM_001005485) @100%
299	Olfr920	NM_146787.2	620-719	GGAAGATAAGATAAGGGAGATGCTGTTGTGTGCATCATACTTCTTGCTTTTCCCTTGACTTTGATTGTAGCCATCTAGGATTTGACAGCCCCACTCTCAG	78	80		Olfr920	366223;266223	NM_146787.2:619
300	Omg	NM_019409.2	991-1090	ACACCTCCTGGGTTTACCTCAAGCTTATTTACTATGAGTGAGATGCAGACAGTGGACACCATTAACTCTTTGAGTATGGTAACTCAACCCAAAGTGACCA	82	82		Omg	346576;246576	NM_019409.2:990
301	Ophn1	NM_052976.3	3391-3490	GGATTCTGCATGAGTCAGGTCTAAAGACTGTTCTTAGGGGGTCTTACTCTGATCTAAAGGGTTGGGGACATTGTTTACCTTATTTGGAATAGGGGTAGGG	81	80		Ophn1	366204;266204	NM_052976.3:3390
302	P2rx7	NM_001038887.1	24-123	CTGGAGGAACTGGAAGTTAACCGTTCCTGCTGAGAAATCGGTGTGTTTCCTTTGGCTGCTCCTAGGTGAGGGTTTGCTGTGGTCTAGCCTGGGAAGTAGG	82	83		P2rx7	338070;238070	NM_001038887.1:23
303	P2ry12	NM_027571.3	440-539	GATCACCCAGGTTCTCTTCCCATTGCTGTACACCGTCCTGTTCTTTGCTGGGCTCATCACGAACAGCTTGGCAATGAGGATTTTCTTTCAGATCCGCAGT	78	80		P2ry12	333063;233063	NM_027571.3:439
304	P2ry13	NM_028808.3	476-575	AAAAAGACGGCTTTCGCAAAAACAGTCTCCATTTCCGTCTGGTCCCTGATGTTCTTCATCTCCCTGCCAAACATGATCTTGAACAAGGAGGCAACGCCAT	79	81		P2ry13	332971;232971	NM_028808.3:475
305	P2ry6	NM_183168.2	1406-1505	GGGGCACTGGCTGCAATGTGTTTGTCACTGGGGCCATGGTTGAAGCTTTCTCTCAATCCCAAACCATACAGAGAAGCAAAACTTGGCTCAACATGCCTGG	82	83		P2ry6	366255;266255	NM_183168.2:1405
306	P4ha1	NM_011030.1	1676-1775	ATGGCTCCATGAACGTGGACAAGAATTTCGAAGGCCGTGCACCCTGTCAGAATTGGAATGACAACCAGGCTTCCCTTGGCTCCTGTTGTCCTCTAACGCA	82	79		P4ha1	302556;202556	NM_011030.1:1675
307	Pak1	NM_011035.2	1616-1715	CCTCAATGAAAACCCTTTGAGAGCCTTGTACCTCATTGCTACCAATGGGACGCCAGAGCTTCAGAACCCAGAGAAGTTGTCAGCTATTTTCCGGGACTTC	83	82		Pak1	330148;230148	NM_011035.2:1615
308	X99384	NM_013753.2	2926-3025	CCTGAGGGTCTCATTGCTTCGGATGGACACTTGTCCGCTTCTTGGTGAGACTTGAGGGGCCGAGAGCCTTTGGGAAGAGGTGTTTTTTTTGTAGGGTGTA	83	79		Pald1	366077;266077	NM_013753.2:2925
309	Pde3b	NM_011055.2	2414-2513	GCTACCGGGACATTCCATATCACAATCGTGTGCATGCCACAGATGTCCTACATGCTGTTTGGTATTTGACAACCCGACCAATTCCTGGCTTACCTCAGAT	82	79		Pde3b	328746;228746	NM_011055.2:2413
310	Pdgfa	NM_008808.3	806-905	TGTGCGTGGCGTGTGACATTCCTGAACATACTATGTATGGTGCTTCATTGCCAATGTGCGTGCGGTCTTTGTTCTCCTCCGTGAAAAACTGTGTCCGAGG	79	80		Pdgfa	325631;225631	NM_008808.3:805
311	Pdgfb	NM_011057.3	2326-2425	AGCAAGGTTGTAATGGGATGTATATTGCACATGATGCACTGCGTGTGGAGACTGCTGTTCACACCCTAAATATGGCCAACTTGCCTATTATGACGTTCTG	81	80		Pdgfb	328953;228953	NM_011057.3:2325
312	Pgk1	NM_008828.2	37-136	CCGGCATTCTGCACGCTTCAAAAGCGCACGTCTGCCGCGCTGTTCTCCTCTTCCTCATCTCCGGGCCTTTCGACCTCACGGTGTTGCCAAAATGTCGCTT	83	80		Pgk1	319846;219846	NM_008828.2:36
313	Pgrmc1	NM_016783.3	1231-1330	GTGGACTGATTTATCATCCATGTCTGCATGTGGACACTCTCCCACACACAGTAACTCTCACACACATGGTCATTGACAGTTGGAACTAAAACAGCATCGG	82	82		Pgrmc1	366156;266156	NM_016783.3:1230
314	Pik3r4	NM_001081309.1	911-1010	TTGGAACTGGGTCCTCCTAACCGACTTCGCCAGTTTTAAGCCCACGTATCTTCCCGAGGACAACCCAGCGGATTTCAACTATTTCTTTGACACCTCGAGA	82	80		Pik3r4	366095;266095	NM_001081309.1:910
315	Pitpnm1	NM_001136078.1	1060-1159	CAGTGGTCCTCATCCTCCCGTTCCTCCTACTCATCCCAACATGGAGGCGGCGTGTCTCCACAGAGCTTGTCTGAGTGGCGCATGCAGAACATTGCCCGAG	83	82		Pitpnm1	366104;266104	NM_001136078.1:1059
316	Pla2g15	NM_133792.2	2526-2625	GTCTCAAAACCACTTAGAAGCTGGACCACACTGCCTTCCCATATCGTTTCTGATGCTGGACTTCCCTTGTTAAGCACATTCCTATCATCTGTCCCTCACC	82	81		Pla2g15	366211;266211	NM_133792.2:2525
317	Plxdc2	NM_026162.5	1581-1680	CAAAGAAATCCCTGTCTTGGTCACACAGATAAGTTCTACCAACCATCCAGTGAAAGTCGGGTTGTCTGATGCATTTGTCGTGGTCCACAGGATCCAGCAA	81	82		Plxdc2	366187;266187	NM_026162.5:1580
318	Plxna1	NM_008881.2	8201-8300	GCTTGTCCTTGGTCTTCTAGAGCCATCCATCTCTGTGGTATCCTGCAAAGGGTTCCGTTTCAGCCTCAATATGGCTTGGGGTTGGAGCCAACTGCACACT	81	83		Plxna1	366139;266139	NM_008881.2:8200
319	Plxna4	NM_175750.3	7736-7835	TTGTCCCTCCTGCAGAATCTGGTGCCATTGCTATGCAGATGACTTTGTCACTAGAGTGTCCAGACCTCTGTGGGAATTGTTTCATCAACATCTCAGCTGT	81	80		Plxna4	366240;266240	NM_175750.3:7735
320	Pmepa1	NM_022995.3	365-464	ACCGCCGCCGCCGCCGCCGGGCAGCCCAATGTCTCCTGCGCGTGCAACTGCCAGCGCTCTTTGTTCCCCAGCATGGAGATCACGGAGCTGGAGTTCGTGC	87	86		Pmepa1	329524;229524	NM_022995.3:364
321	Pmp22	NM_008885.2	396-495	TCCTGTCTGTCATCTTCAGCGTCCTGGCTCTGTTCCTGTTCTTCTGCCAGCTCTTCACTCTCACCAAAGGCGGCCGGTTTTACATCACTGGATTCTTCCA	80	79		Pmp22	360115;260115	NM_008885.2:395
322	Polr2b	NM_153798.2	1091-1190	CGGTTCAAGAGGGGCAAAGCCTGGTGTTACTAAGGAGAAAAGAATTAAATATGCAAAAGAAGTCTTACAGAAAGAAATGCTCCCTCACGTTGGTGTCAGT	83	81		Polr2b	366226;266226	NM_153798.2:1090
323	Pon3	NM_173006.1	1231-1330	CAAGTTAGTGAGTGGCAACCAGATACCCATGTGTCCTTTACTGTATGTGCCCAACACCCTGTATACTCTGTGATGCGTAGGCTGTATCGGCTTACATTTC	81	80		Pon3	329872;229872	NM_173006.1:1230
324	Ppap2a	NM_008247.2	951-1050	CTGCATGCTGTTTGTCGCACTTTATCTTCAAGCCAGGATGAAGGGAGACTGGGCAAGACTCTTACGACCCATGCTCCAGTTTGGGCTCATTGCTTTTTCC	82	81		Ppap2a	366133;266133	NM_008247.2:950
325	Ppfia4	NM_001144855.1	4116-4215	GCCCTGACCCTTCCTGCTCGTTCCCTTTCTCCCTTGGCTCCCAGTCTCTCCTCTGTGATTTTCCAGTTGCCCGGGATCTCAGAATATGCTCATCCACTCC	82	80		Ppfia4	366105;266105	NM_001144855.1:4115
326	Ppm1l	NM_178726.3	2321-2420	GCTCGCTTCCTTCATTAGTTCAGTAGAGTCGGGATGCAGTTAGCCAGCCCTTACGCCTCTCATGGAGTGCAGCCTCGCCATTTGTTCACACCTTACGATG	82	81		Ppm1l	308694;208694	NM_178726.3:2320
327	Ppp1r15a	NM_008654.1	27-126	CGATATCCCGCGCGACCCCGCATCCCTTTGCCGGCCGGGACAGCCTTTGCTACAGCCTGTGAAACATTGCGTCCCCGAGCCCCACGCCTGAGGGCGACAT	85	85		Ppp1r15a	322992;222992	NM_008654.1:26
328	Ppp1r9a	NM_181595.3	7316-7415	ATCTCACTTTGGGGAGCAGGCATTAGGAGGGTTTATGTCACTTGGCTTCAACGCTAAGACCCTACTGTTACCTGGATGGAAGAGTAATTAAGAAAGGATG	81	82		Ppp1r9a	366254;266254	NM_181595.3:7315
329	Pros1	NM_011173.2	2721-2820	AACAAGGGCAGATTTTCCACGGGAGCAGCACATGAATGTTGTCTCAATCAGGTTTCTATCAGAGACATCAGGTTATGCTGTAAGAGGTGTGAACATTGGG	82	80		Pros1	366148;266148	NM_011173.2:2720
330	Prrt2	NM_001102563.1	1261-1360	GGTCCTCATCATCATCGCCTCCTGCGTCATCAACTTAGGCGTGTATAAGTGAGGGGCTCTGCCCTGCATTCCAAGACTTTTCTTCCTGTTGGGAGCTGTC	80	83		Prrt2	360885;260885	NM_001102563.1:1260
331	Prune2	NM_181348.4	891-990	AGGACTACCTGCTTCACGGCAACATCACCAGTGATTTAAAAGCCTTCACAGACAAGTTCGGCTTTGACGTCCTCATTCTGATCTCAAGCTTCACATGGGA	81	79		Prune2	366253;266253	NM_181348.4:890
332	Psd	NM_028627.2	2035-2134	GCTCTCAGGGTATTTCTAAAGGAGCTGGCCTTAATGGGTGAGACCCAGGAGCGGGAGCGTGTACTGGCCCACTTCTCCCAGCGATATTTCCAGTGTAATC	83	83		Psd	366197;266197	NM_028627.2:2034
333	Ptgds	NM_008963.2	6-105	CTTCTGCCCAGTTTTCCTTGCTTTGTCCACATTGCTGGCATCAGGCCCAGGCACCTGCTCTGCTCTGAGCAAATGGCTGCTCTTCGCATGCTGTGGATGG	80	86		Ptgds	344087;244087	NM_008963.2:5
334	Ptgfrn	NM_011197.3	1706-1805	CTTTGCTGCAGGGAATACATTTGAGATGACTTGCAAAGTGTCTTCCAAGAATATTAAGTCGCCACGATACTCAGTTCTCATCACGGCTGAGAAGCCCGTC	78	82		Ptgfrn	366150;266150	NM_011197.3:1705
335	Ptgs1	NM_008969.3	1271-1370	CATCGCCATGGAATTTAACCATCTCTATCACTGGCATCCACTCATGCCCAACTCCTTCCAAGTGGGCTCACAAGAGTACAGCTACGAGCAGTTTTTATTT	81	78		Ptgs1	322270;222270	NM_008969.3:1270
336	Cox2	NM_011198.3	676-775	CCATCAGTTTTTCAAGACAGATCATAAGCGAGGACCTGGGTTCACCCGAGGACTGGGCCATGGAGTGGACTTAAATCACATTTATGGTGAAACTCTGGAC	79	81		Ptgs2	305310;205310	NM_011198.3:675
337	Ptms	NM_026988.2	756-855	CCAGAGCTGTGACCCTTGTCCTTTGACCCAGCCTCTCATTTCCATCTCTCCAGACACTGCTCCTTCACCCTCACTGCCACCGGTCCAGCTCCTGACCCGC	82	86		Ptms	366072;266072	NM_026988.2:755
338	Ptprg	NM_008981.3	451-550	GCCCTTCTCCTCCGAGAGGATCGTCCCTAGCTTGGCTTTGCATTCCCGGTCACTTTTTGAGGTTTTCTCGGGAGCGCTTGGCAGCTTCCCGGATTCCAGC	82	80		Ptprg	325725;225725	NM_008981.3:450
339	Ptprm	NM_008984.2	2861-2960	ACGCACAATCTTAATGGGAGATCTGTGTCCTCGCCATCATCCTTTACCATGAAAACAAACACGCTGAGCACATCGGTGCCGAATTCCTATTACCCAGATG	80	83		Ptprm	366140;266140	NM_008984.2:2860
340	Ptprz1	NM_001081306.1	2556-2655	ATTTGGCTCCTACTATCAACATCCTCCATTCGCAGACGACTCAACCAGTATACAATGGTGAGACACCTCTTCAACCTTCCTACAGTAGTGAAGTCTTTCC	81	80		Ptprz1	366094;266094	NM_001081306.1:2555
341	Qdpr	NM_024236.2	1208-1307	TACAGCCTGAAAATTAACTGCCATGAACATTCTTTGGTGATGTAAGCAAGTAAAACCCAATGGACTCTGTTGTGATATCCTTTTGTGTTCCAGCCTAGGC	79	79	X	Qdpr	366179;266179	NM_024236.2:1207	also targets XR_142128.1 (LOC100045858)
342	Rab3il1	NM_144538.2	1097-1196	TACATCTCACCGTCCTCCCGGGCCAGGATCACCGCAGTATGCAACTTCTTCACCTATATTCGCTACATCCAGCAAGGTCTGGTTCGGCAGGATGCTGAGC	83	81		Rab3il1	366220;266220	NM_144538.2:1096
343	Rab6b	NM_173781.4	716-815	CGCCCACTCGGCTTCCTCAGCGCCACTCACTTGTTTTGCCTCCTATAGCTTCCTAACGGGGTGGGAACTGAGTTTATCAAGACTGGAGGATCTTTCTTTT	82	79		Rab6b	366238;266238	NM_173781.4:715
344	Rap1gds1	NM_001040690.1	1606-1705	AATTAAAACCATTGTACAGAGTGGTGGCATCAAGCACCTGGTTACCATGGCAACTAGTGAACATGTAATCATGCAGAATGAAGCTCTTGTCGCCCTGGCA	82	82		Rap1gds1	359269;259269	NM_001040690.1:1605
345	Rapgef5	NM_175930.5	2281-2380	CGGATATATGTCTACCGAAAAGATCTGGCTGACACTTTGAATCCTTTGGCAGAAAATGAGGAATCCCAGCAAAGGTCAATGAGGATTTTGGGGATGAACA	80	83		Rapgef5	366241;266241	NM_175930.5:2280
346	A430107D22Rik	NM_178785.3	2307-2406	CCTGGCCCTTCAGTTAGCAGTTCTTCATGTCCAGCTCTGCACAATCTTTGCCGAACTTGACCAGAAAACCCAAGATAGCTTGGAACCACTACCCACCATC	78	82		Rasal3	396791;296791	NM_178785.3:2306
347	Rasgef1b	NM_145839.2	1546-1645	GCTCTACTTGGCTTCATACGAGAGTGAAGGACCCGAAAATAATATAGAGAAGGACAGATGGAAGTCTTTAAGGTCCAGCCTTTTGGGCAGAGTTTAACAT	83	80		Rasgef1b	366081;266081	NM_145839.2:1545
348	Rasgrp3	NM_001166493.1	941-1040	CATGGCTGTCTGGAGAATAACCCGACATTGGAGAGATCTATTGCTTTATTTAATGGAATCTCTAAGTGGGTCCAGTTGATGGTTCTTAGCAAACCAAGTG	79	80		Rasgrp3	366116;266116	NM_001166493.1:940
349	Rbbp9	NM_015754.2	1350-1449	GGTCTTGATCACCGACATCCCTGACCCCACTACATCCCCAGGTCTTTCTGACAAGTTGAGAGAGACTGACATCTATGGATGTTCAGTAAGGAGCTGTATG	82	80	X	Rbbp9	308897;208897	NM_015754.2:1349	Xhybs with PREDICTED XM_001004319
350	Fizz1	NM_020509.3	165-264	GAATACTGATGAGACCATAGAGATTATCGTGGAGAATAAGGTCAAGGAACTTCTTGCCAATCCAGCTAACTATCCCTCCACTGTAACGAAGACTCTCTCT	84	82		Retnla	313450;213450	NM_020509.3:164
351	Rgl1	NM_016846.3	3321-3420	CATGTAGCAGTGTACATCCGGTCGTTTGCCATCTTTAGCTGTGGGCCTCTGTCTTATGAGCAGTTCTTCCTCAGGTGTAGACATTTCTGCTGCAGTCAAC	80	78		Rgl1	366157;266157	NM_016846.3:3320
352	Rgmb	NM_178615.3	2056-2155	TATGTGTGTACCTGGTTAGTATGTACAGTGCATATACACAGACACCAACCACAGCGATCCATTTGGAGGTGACTAGTTTGTACCGCCTCTGCTTGCTCCC	82	82		Rgmb	328740;228740	NM_178615.3:2055
353	Rgs1	NM_015811.1	751-850	ATGACTCAGAAAGGATTAACACAAGGTATCCAGGTAGAGACTTGAGGAAGCATGAACAAGAAGAACAAGGCAAGGCCAATGGAAGGAGATACTATGGTAC	79	80		Rgs1	305328;205328	NM_015811.1:750
354	Rhob	NM_007483.2	1395-1494	GGGGAGGGCTGGGGGGAGGATGGGGCTGTTACATAAATACAGATTTTATTTTCGGAGGCAGAATGGTATTGTTTAGTGGTGTGTGGGGCGACCAGGGCCC	83	82		Rhob	313253;213253	NM_007483.2:1394
355	Rilpl1	NM_021430.2	2126-2225	GACTGTCACACTTTGTTCTGATAAAGCTAGAGGCCCAAGAAGCCTGTCCGAGATGGTGTGCCTTGGAATCTGCTGTGAGCTACGCAGTACTAACCAAACA	80	82		Rilpl1	305338;205338	NM_021430.2:2125
356	Ripk2	NM_138952.3	831-930	CCAGGGACATCGACCTGACACCAGTGAGGAGAATTTGCCATTTGATATACCTCATCGAGGTCTCATGATCTCTCTAATACAGAGTGGATGGGCGCAAAAC	82	83		Ripk2	325672;225672	NM_138952.3:830
357	Rnf180	NM_027934.2	926-1025	TTACCCACTTTATATGAAATACATCGTAAGCCTACTGCCTATCCCAGGCTAAATGAAACGGGGCCCATTGACCTTTCAGGCTTGGCTTTACCGTGTAGTA	80	81		Rnf180	366196;266196	NM_027934.2:925
358	Rock2	NM_009072.2	4681-4780	ATCACATTTCAGCTTCAACAGAGGGTTTCACCAGCACATTAGCCAGAAGAATTTGGGAGTGAATCCCACTACAGCGATGCTGACTGCATCTTTAAGAAGT	80	82		Rock2	325634;225634	NM_009072.2:4680
359	Rptor	NM_028898.2	611-710	CCCTCCAACTTCGCGCTCAGAGTTCGAGATAAAGATCTCCGAGGTTTAGCCTCAATAAGGATCTTCGAACGCTCTGCCGCCGTCTCTATTCCCAGCTTCC	81	81		Rptor	366199;266199	NM_028898.2:610
360	Rtn1	NM_001007596.1	1091-1190	TCTGCAACGCTTCTGTAGCTTCTACTGTCCCTGTGGCTAGGCCTTTCTTGCCAAGTGCGCTGACACATAGTGGATCGCTTATCATGTCCTTGGGTTGCTG	82	82		Rtn1	366084;266084	NM_001007596.1:1090
361	Rtn4rl1	NM_177708.4	2076-2175	GCACTCTTGGCTCTTGTCTGAGATCACTTAGTTAACCTGCCCTGTCCAACCCTATGCCACCCTCAGTCCCTATCCATGGGGGTAATGCCTCTCATTCCTG	80	82		Rtn4rl1	300940;200940	NM_177708.4:2075
362	Ryk	NM_001042607.1	306-405	TGCGCCGGCTGCTTGGTCTTGATGCAGAGCTTTACTATGTGAGAAATGACCTCATCAGTCACTACGCTCTGTCCTTTAACCTGCTAGTGCCCAGTGAGAC	82	82		Ryk	351372;251372	NM_001042607.1:305
363	Sall1	NM_021390.3	4876-4975	ACTGAGACGTAGCATTTTGGCCTTGTAGGGTATATTCACAGTAGAAAACGTGTGCTGGAATTTCACAATGCTGCTAACGATAGCATCTTGAACGACCTTC	78	81		Sall1	344109;244109	NM_021390.3:4875
364	Sall3	NM_178280.3	3721-3820	TCAGAGACGGGAGCCAGCCGGCCATTCGCGAGGTTCATTGAGGATAACAAGGAGATTGGGATCAATTAGCAGGATACACTTAAGACTCCACCCTCCTCTT	82	82		Sall3	366248;266248	NM_178280.3:3720
365	Sbf2	NM_177324.2	2156-2255	AGCAGTTTTGGGAGACAACTTTTTACAATGCAGTACAGGAGCAGGTTCGCTCCCTGTATCTCTCAGCAAAGGACGACAATCATATCCCACATCTGAAGCA	80	82		Sbf2	366244;266244	NM_177324.2:2155
366	Scamp5	NM_020270.2	1256-1355	AGCCAGATACCTTGTGCAGGGTGATGAGCCTAAGCTATTTCTGCCTTTAGTCCCATTGGGAAGCAACAGTATTAGTGTTCATGGTGATAGGCAGGTTCTA	83	80		Scamp5	366167;266167	NM_020270.2:1255
367	Scarb2	NM_007644.3	921-1020	AACGAATGACGGGGAGTACGTGTTTCTGACTGGAGAGGACAATTACCTTAACTTTTCAAAAATCGTGGAGTGGAATGGAAAAACGTCGCTGGACTGGTGG	82	82		Scarb2	354483;254483	NM_007644.3:920
368	Scoc	NM_019708.3	832-931	AGCCTAACTAGTAAAATATACAAAAAAATAACCATGTTGTGAAAAGTGACCAAAACCATGTACTGAATGCACAGCTTCTGTACCTTGTGCACCGTCTTGT	77	81		Scoc	354442;254442	NM_019708.3:831
369	Sec22b	NM_011342.4	316-415	AGCAGGGGGTGTGTTACTTGGTTTTGTGTGAAGCTGCCTTCCCTAAGAAGTTGGCCTTTGCCTACCTAGAAGATTTGCACTCGGAATTTGATGAACAGCA	83	80		Sec22b	366151;266151	NM_011342.4:315
370	Sema4d	NM_013660.3	1041-1140	CGTGGCTGAACGAGCCTAGCTTCGTCTTTGCTGACGTGATCCAGAAAAGCCCAGATGGTCCGGAGGGTGAAGATGACAAGGTCTACTTCTTTTTTACGGA	82	81		Sema4d	329505;229505	NM_013660.3:1040
371	Serpine2	NM_009255.2	1211-1310	GGCAGCAACAACTGCAATCCTAATTGCAAGGTCATCACCTCCCTGGTTTATAGTAGACAGGCCTTTCCTGTTTTCCATCCGACACAATCCCACAGGTGCC	78	82		Serpine2	300345;200345	NM_009255.2:1210
372	Serpinf1	NM_011340.3	746-845	TCCTTCTCCTTGGCGTGGCTTACTTCAAGGGGCAGTGGGTAACCAAGTTTGACTCGAGAAAGACGACCCTCCAGGATTTTCATTTGGACGAGGACAGGAC	83	83		Serpinf1	330037;230037	NM_011340.3:745
373	Sesn1	NM_001013370.2	498-597	CCAAGTGGCTCAATGGTTTAGAGAATGCTCCTCAAAAACTGCAGAACTTAGGAGAACTTAACAAAGTGTTAGCCCATAGGCCTTGGCTGATTACCAAAGA	81	84		Sesn1	354289;254289	NM_001013370.2:497
374	Sez6l	NM_019982.2	1781-1880	GGGCCAGGCAGCTTCCGCCTTCAACATCCGCTTTGAGGCCTTTGAGAAAGGTCACTGCTATGAACCCTACATCCAAAATGGGAATTTCACCACATCGGAC	82	82		Sez6l	366166;266166	NM_019982.2:1780
375	Sgce	NM_001130188.1	981-1080	GAGCCTGTGATAACATGCGACAAAAAGTTCCGAACTCACTTTCATATCGACTGGTGCAAGATTTCACTGGTTGACAAAACAAAGCAAGTGTCCACCTATC	79	82		Sgce	366103;266103	NM_001130188.1:980
376	Siglec1	NM_011426.3	5985-6084	TCTCTTCAAAGCTCACCTTGGACTTTCTTGGTGGGTTAGAGCAACATCCAGTTTCTCACAGACTTTCTAAGACGGTCTGTACCAGCCAGGATATCAGTCA	80	80		Siglec1	392106;292106	NM_011426.3:5984
377	Siglech	NM_178706.4	1596-1695	CAGGAAGGAACAGAATCTATCAGGGGATAGAGTTAATTATTCCCAGGCAAAAATCAGTCAGGATTGCTGGTTATCCTTAGGCACCCAGCACTCAAACTAC	82	82		Siglech	334018;234018	NM_178706.4:1595
378	Slc12a2	NM_009194.3	3746-3845	CATAACTGTTCTGCACCATGGACTTCCTCTAAGGATGGCACTTCAGTGCCCAGTCAAAGTGACTGTATCGTCAGGAACACCACAGCATCGCAGTGGCAGA	82	82		Slc12a2	308896;208896	NM_009194.3:3745
379	Slc1a3	NM_148938.3	3866-3965	TTTCTAGAGATCCTGAGCATCCCATGTATAGAAAGGTTAACACTAGGCTGCGGGGGAGTAATCATTTAATGGCAAGCTCTATTTGGGAAATACACTACAG	81	80		Slc1a3	344757;244757	NM_148938.3:3865
380	Slc24a3	NM_053195.2	2271-2370	CAGGAGAGGGTCCGCTGATGGCAGGAAGGTTTGTTTTGTTTGGGAGTGAGTCCTAGGTTACGGGGCTCAGGGAAATTGTTTAATTTGAGGGGGCGCTTTT	82	80		Slc24a3	366207;266207	NM_053195.2:2270
381	Slc2a3	NM_011401.3	3416-3515	GTCACCCTCGGTGCTTACACATTTCAGACCCTTTAGGCAAACCCTTGCATAGAGTGGTAGAGCCATATCTCAGTGCTCGGTTTCAGTATTCAACTCTCCA	81	79		Slc2a3	322306;222306	NM_011401.3:3415
382	Slc2a5	NM_019741.3	2306-2405	TCTGCCTGCTTTTGTGCTTTCCTGCTGTCTCTAACTATAGAGGCCAGTCATAGGCTCTTGGTCTCGTGCAAAGCCATCCCTTGCCTTTACCGGGTTGACT	80	82		Slc2a5	366163;266163	NM_019741.3:2305
383	Slc30a4	NM_011774.2	291-390	AGACGACACGCCGCTGTTCTTAAATGACACCAGCGCCTTCGACTTCTCGGACGAGGTGAGCGACGAGGGGCTTTCGCGCTTTAATAAACTTCGAGTCGTG	82	82		Slc30a4	329758;229758	NM_011774.2:290
384	Slc46a1	NM_026740.2	751-850	ACGCAGCATTTTGTTTTGGTGAGACGGTGAAGGAGCCAAAGTCCACCAGGCTTTTCACGCTCCGCCATCATCGATCCATTGCCCGGCTATATGTGGTTCC	82	78		Slc46a1	366189;266189	NM_026740.2:750
385	Slc4a2	NM_009207.3	3043-3142	CGGATCCGGCGGGTAATTGGGGACTTTGGGGTGCCCATCGCGATCCTCATCATGGTGCTTGTGGATTACAGTATTGAGGACACCTACACCCAGAAACTGA	85	85		Slc4a2	354264;254264	NM_009207.3:3042
386	Slc6a1	NM_178703.4	1866-1965	GGAAGCTGTGCTGGTCCTTTTTCACACCCATCATTGTGGCGGGCGTGTTTCTCTTCAGTGCTGTGCAGATGACACCACTCACCATGGGAAGCTATGTTTT	81	82		Slc6a1	366249;266249	NM_178703.4:1865
387	Slc7a8	NM_016972.2	1940-2039	GTCTACTTCCTGGGTGTCTACTGGCAACACAAACCCAAGTGTTTCAATGACTTCATTAAGTCCCTAACCCTAGTGAGTCAGAAGATGTGTGTGGTCGTGT	82	79		Slc7a8	329772;229772	NM_016972.2:1939
388	Slco1a4	NM_030687.1	91-190	AAGGAATCTTCAAGGTGGCGATAGAAACTAACCAGTTCATCTTCACTGACATAGAAACAGTATTCCTCCACCATCCCAATGCAAGTCCCTCCTATTTCTG	81	79		Slco1a4	366202;266202	NM_030687.1:90
389	Slco2b1	NM_175316.3	2721-2820	ACACTATTTGATTGACGTGTGTGGGTGGGAATTTTAGCTGGAGCAGGCGAGGGATTCTTTGATTCAGAATGTCGCAGCTTTTGTCATCAGGGAGCCACAG	82	78		Slco2b1	366239;266239	NM_175316.3:2720
390	Slco4a1	NM_148933.1	2941-3040	GTTTTGTACTTGATCATGTGACTCATGTCCAAGCAAACTGCACTGAGGATTTGATCCCATCTGAGGTGCCACGCAGCTTGTGTGGACAGTGTGTTTCTAT	79	82		Slco4a1	338056;238056	NM_148933.1:2940
391	Slfn14	XM_894124.3	2815-2914	ATATATTACCTAGAGTTGACAACATCCACCACAAGAGGTTCTTCACTCCCGACTCCTGCTGCTATCTAGTTCATCCTGCATCGAGTCACGCCTTGAAATG	80	82		Slfn14	354436;254436	XM_894124.3:2814
392	Smad	NM_008539.3	241-340	ACAGGAGGGACAGTATTTTCTACCTTTCCAAACCGCAGACCAAGAAGCTAAGGAGAATCTATGTAAATATACTGAAATCTCTGTTGGCTCTGCGCCCAAC	82	82		Smad1	327930;227930	NM_008539.3:240
393	Smad3	NM_016769.3	1846-1945	GTGTATCGCCACCTGACTCCTTGTTTAATGACAGAGGTCTGGGATGTCACAGTCCAAAAGGAAAGTGCCTTTCTCCATGGCTGGAGTATGGAGTTTACCT	83	83		Smad3	327976;227976	NM_016769.3:1845
394	Smad7	NM_001042660.1	825-924	AGACCTCCGAGGTGCGAGGAGGTGGTGTGTTTTTTCATTGGGGGCTTTGCATATTTTGGTTTTGGGGGTTTTGAGAGACCCTCCAGACATCTCACGAGGG	82	79		Smad7	313242;213242	NM_001042660.1:824
395	Sncaip	NM_001199151.1	1386-1485	TCGCTGGATGGTGAGTGAGACAGAAGCCATTGCGGAATTGAGTTGTTCCAAGGATTTCCCAAGCCTTATTCATTACGCAGGTTGCTATGGGCAGGAAAAG	82	81		Sncaip	366121;266121	NM_001199151.1:1385
396	Snn	NM_009223.3	1341-1440	GGCTACTTGAAGTCTGAAACCCAGTTGGCTCAAGAAGACAAGGTTTTGTTTTTGTATTTAATATTTTCTGCACTGGAATGGGGGTTGGGGGTAGGAGTGG	81	78		Snn	366141;266141	NM_009223.3:1340
397	Snx24	NM_029394.3	1556-1655	GACATCACGTATGGATTAAAGTGAGTTAGATGCTCGATGCTGTCTCTCCACTGGATGTCAAACAGACGGTCATCTTTCACTTAGTGATGGGGTAGAGTGC	79	82		Snx24	366200;266200	NM_029394.3:1555
398	Socs3	NM_007707.2	586-685	CCGCGACAGCTCGGACCAGCGCCACTTCTTCACGTTGAGCGTCAAGACCCAGTCGGGGACCAAGAACCTACGCATCCAGTGTGAGGGGGGCAGCTTTTCG	82	82		Socs3	305271;205271	NM_007707.2:585
399	Sox4	NM_009238.2	2636-2735	TTTTTCTGCAATGAAGACAGAAAGAAGGCTCTGGGGTGATGCGTTTGGCATTTGTGTTGAGCTTAGGGGAGCATTGGCATGGAGAAACTCCACGCTGGCG	76	84		Sox4	305363;205363	NM_009238.2:2635
400	Sparc	NM_009242.4	175-274	CTCCAAGAGGCTTCCTGCTGCTCGCCTCTAAACCCCTCCACATTCCTGCAGCCCTTCAGACCGCCAGAACTCTTCTGCCGCCTGCCTGCCTGCCTGCCTG	87	87		Sparc	328517;228517	NM_009242.4:174
401	Spata13	XM_901902.2	4666-4765	ATCAGGAGCCTTTCAGTTCCTCAGGAGCAACTACATTGAGGACAGCTTCTGTGTTTGATCTTAAAGGAGACTCATTGACAGGAGTTGGTAGGATGTTGGC	82	80		Spata13	329882;229882	XM_901902.2:4665
402	Spint1	NM_016907.3	1367-1466	TTCAGTGAACGCTGTGCCCGATTCACCTATGGTGGTTGCTATGGGAACAAGAACAACTTTGAGGAGGAACAGCAGTGTCTTGAGTCCTGCCGTGGCATCT	84	84		Spint1	330123;230123	NM_016907.3:1366
403	Spire1	NM_176832.2	2701-2800	GCATTTCTGATGAAGGGCGACTGACAGGTAGAGGTAGTATTGTGTGTCTGAAATTGTTCAGCTCCTATGACGCACCATGGGCTGCCCTCATTTCCATATG	83	81		Spire1	366242;266242	NM_176832.2:2700
404	Spp1	NM_009263.3	421-520	TGAATCTGACGAATCTCACCATTCGGATGAGTCTGATGAGACCGTCACTGCTAGTACACAAGCAGACACTTTCACTCCAATCGTCCCTACAGTCGATGTC	83	81		Spp1	355336;255336	NM_009263.3:420
405	Spry1	NM_011896.2	1611-1710	GAGCAGCGAGGGCCTGTGTGCTGCATCCGCTCTCCAGCTGCTTCCGTGAAGATATACGCATGCCCGGATTTGGCCGAGAGTTGTTTGGGGTCTGGTACTG	85	83		Spry1	330160;230160	NM_011896.2:1610
406	Spsb1	NM_029035.2	1570-1669	CCCAGGTTGGACTTCCCTTGGGCCAACGAGTGCCAGCTTTAATGTCAGCTGCCGGTGCTCTGTGGCCTGTATTTATTCTTTAAACAGTAGCAAAGGCCAT	82	80		Spsb1	366080;266080	NM_029035.2:1569
407	Spnb4	NM_001199234.1	3930-4029	GGAATGACTGCGGATGTGCCACTGTGGGCCTGAAATAGAAGGGACTTCTGCACTCCAAGAGGTGGTGGTAGGGGATTGCTGTCCCTATAGCCATATCTCG	86	85		Sptbn4	366122;266122	NM_001199234.1:3929
408	St3gal6	NM_018784.2	766-865	TCGAGACATATTTCAGCTCGGCCCTTTCAAAACTGCAGAGTTGTGATCTCTTTGACGAGTTTGACAGAGTGCCATGTAAAAGGTGTGTGGTGGTTGGTAA	79	79		St3gal6	328734;228734	NM_018784.2:765
409	Stab1	NM_138672.2	5891-5990	CAAGTTCTGGACAACTCCATTGCACTCCATCTCAATGCGTGGAGCTTACTGGATACCGTCTAGTTTTTGGAATCGTAACCACATGAGTAGGGGCTGCCAC	82	82		Stab1	366217;266217	NM_138672.2:5890
410	Sult1a1	NM_133670.1	951-1050	CTGTCTGTCTGTCTCTCTTTCTCTCTCTCTCCAGGTACCATTGGGGACTGGAAAAATACCTTCACTGTAGCCCAGAGTGAGCACTTTGATGCCCACTATG	80	83		Sult1a1	328921;228921	NM_133670.1:950
411	Sv2a	NM_022030.3	2036-2135	GATGTTACATCCAGCAACACATTCTTCCGCAACTGCACGTTCATCAACACTGTGTTCTATAACACTGACCTATTTGAGTACAAGTTCGTGAACAGCCGGC	79	80		Sv2a	366175;266175	NM_022030.3:2035
412	Sv2b	NM_001109753.1	3776-3875	ATAGTGTTTAGGACCTATGAGAAATTTATGCTCTGTGTGTTGGCTCGGGGCGTTCGAAACAGGCCATTAGCATGCACATTAGGAAATAAAAGGCATGAGA	79	81		Sv2b	366099;266099	NM_001109753.1:3775
413	Syngr1	NM_009303.2	116-215	CCCTGGTGAGGCAGCCACACACCATCCTGCGCGTCGTGTCTTGGGTCTTCTCCATCGTGGTCTTCGGCTCTATCGTGAACGAGGGCTACCTCAACAACCC	83	82		Syngr1	329729;229729	NM_009303.2:115
414	Synj1	NM_001045515.1	4091-4190	GGCATTTCTGGTGTCAAACAAGAGCCAACATTGAAGAGTGACCCATTTGAAGATCTCTCACTTAGTGTGCTTGCTGTATCAAAGGCTCAGCCTTCTGTTC	81	79		Synj1	366092;266092	NM_001045515.1:4090
415	Sytl1	NM_031393.2	1073-1172	AAAAGCTACCTCCTCCCGGATAAGCAGAGCAAGCGTAAGACGTCAGTGAAGAAACGGAATCTGAACCCGATCTTCAACGAGACTCTGCGGCACTCTGTCC	86	86		Sytl1	366073;266073	NM_031393.2:1072
416	Tagap	NM_145968.2	351-450	TCATGAGAAAGCTCTCTCCTTCATCCGACTTCTCTGGGTCATTGGAACCAGAGCTGAAAGTGTCGCTGTTTGACCAACCCTTGTCGATCATCTGTGGGGA	82	82		Tagap	388400;288400	NM_145968.2:350
417	Tanc2	NM_181071.3	4136-4235	GAAAACCTTCCGGGAGCTAAAAGTGTCTCTCCTCCTCAACCTCTCTCGATGTCGCAGGAAAATGAACGATTTTGGAATGGCGGAGGAATTTGCTACTAAA	82	80		Tanc2	366252;266252	NM_181071.3:4135
418	Tgfa	NM_031199.2	3361-3460	ACACCTCTAGCTATAACTTTAAACACACCATGGGACATGTTTTCTCCACGGAAAAGCACAATTGGAGACCCAGTCTGAAATGAAAGATAGATTCCAGGTG	79	82		Tgfa	325771;225771	NM_031199.2:3360
419	Tgfb1	NM_011577.1	1471-1570	GGAGTTGTACGGCAGTGGCTGAACCAAGGAGACGGAATACAGGGCTTTCGATTCAGCGCTCACTGCTCTTGTGACAGCAAAGATAACAAACTCCACGTGG	82	78		Tgfb1	301640;201640	NM_011577.1:1470
420	Tgfbr1	NM_009370.2	4426-4525	TCAGAAGTAGTGGCCAGCTGTGTCTCTAGTAGGACAGTAAAGGCATGAAGCTCAGCCTGTAATCCTGCTACTACAGTAGTACTCCAGAAGTGCCTTGAGG	82	82		Tgfbr1	309891;209891	NM_009370.2:4425
421	Tgfbr2	NM_009371.2	476-575	TGTGCAAGTTTTGCGATGTGAGACTGTCCACTTGCGACAACCAGAAGTCCTGCATGAGCAACTGCAGCATCACGGCCATCTGTGAGAAGCCGCATGAAGT	80	83		Tgfbr2	309892;209892	NM_009371.2:475
422	Tgm1	NM_001161714.1	1531-1630	TGTTCTGTGGAGTCCGTCAAGAATGGCTTAGTCTACATGAAGTATGACACACCTTTCATTTTTGCTGAGGTAAATAGCGATAAGGTATACTGGCAGCGGC	81	79		Tgm1	366112;266112	NM_001161714.1:1530
423	Timp2	NM_011594.3	3270-3369	TACTCCCGTCATGCCAGCAACTCGCAATATTTCAGATGACGTTTACATGGTAGCAATTTCCAAATCGCTGCCTGATGCGTATTAAGACATATCCGTGGGC	78	80		Timp2	330076;230076	NM_011594.3:3269
424	Tjp1	NM_009386.1	3566-3665	GAGCAGCCGTCATACAGGTATGAGGTCTCAAGCTACACAGACCAGTTTTCTCGGAACTATGACCATCGCCTACGGTTTGAAGATCGAATCCCTACCTATG	81	82		Tjp1	329730;229730	NM_009386.1:3565
425	Tlr1	NM_030682.1	806-905	TCAGCACTACGATCGGTTTGGAACTGTCTAACATCAAGTGTGTGCTTGAAGACCAGGGCTGCTCTTATTTCTTACGTGCTTTGTCAAAGCTTGGAAAGAA	80	78		Tlr1	325667;225667	NM_030682.1:805
426	Tlr2	NM_011905.2	256-355	GCAGGCGGTCACTGGCAGGAGATGTGTCCGCAATCATAGTTTCTGATGGTGAAGGTTGGACGGCAGTCTCTGCGACCTAGAAGTGGAAAAGATGTCGTTC	82	80		Tlr2	301645;201645	NM_011905.2:255
427	Tlr3	NM_126166.2	1166-1265	TTTCTCTGGGCTGAAGTGGACAAATCTCACCCAGCTCGATCTTTCCTACAACAACCTCCATGATGTCGGCAACGGTTCCTTCTCCTATCTCCCAAGCCTG	78	81		Tlr3	300918;200918	NM_126166.2:1165
428	Tlr4	NM_021297.2	2511-2610	AACGGCAACTTGGACCTGAGGAGAACAAAACTCTGGGGCCTAAACCCAGTCTGTTTGCAATTAATAAATGCTACAGCTCACCTGGGGCTCTGCTATGGAC	81	79		Tlr4	301654;201654	NM_021297.2:2510
429	Tlr5	NM_016928.2	561-660	CTGGGGACCCAGTATGCTAACTTGACCATTGGTCCAGGGGCTTTCAGAAACCTGCCCAATCTTAGGATCTTGGACTTGGGCCAAAGCCAGATCGAAGTCT	83	81		Tlr5	308541;208541	NM_016928.2:560
430	Tlr6	NM_011604.3	476-575	ACCTGGATGTCTCACACAATCGGTTGCAAAACATCTCTTGCTGCCCTATGGCGAGCCTGAGGCATCTAGACCTCTCATTCAATGACTTTGATGTACTGCC	78	82		Tlr6	308547;208547	NM_011604.3:475
431	Tlr7	NM_133211.3	3211-3310	TCTGCAGGAGCTCTGTCCTTGAGTGGCCTGCAAATCCACAGGCTCACCCATACTTCTGGCAGTGCCTGAAAAATGCCCTGACCACAGACAATCATGTGGC	82	83		Tlr7	308572;208572	NM_133211.3:3210
432	Tm9sf4	NM_133847.3	3206-3305	TCCCTCTTCCTCCCATGCAAGTTCTTTTGGGAACACCCAGAAAACTTCTCTGAGAAGAAAAATGGAAGGTAAGTTGAGTTGCTCCTTTCCCAGTTCCTAG	80	79		Tm9sf4	366213;266213	NM_133847.3:3205
433	Tmc7	NM_172476.4	1286-1385	TTTGCCAAGATCATCCACTACGAGGATTACTCGCCAGGCTTTGAGATCCGCCTGACGATTCTTAGGTGTGTCTTTATGCGGCTGGCCACCATCTGTGTGC	81	82		Tmc7	366230;266230	NM_172476.4:1285
434	Tmcc3	NM_172051.2	3826-3925	GGGGCCTCCAAATCTTGGATTCCTTCTAAAGAGCTTAGATGCTCATTGCTTCCCATTAGATGTCAGATCACCTTCTTTGCCTGGGCATGTGCAGCTCTAT	81	81		Tmcc3	329869;229869	NM_172051.2:3825
435	Tmeff1	NM_021436.2	846-945	GCTTTAACCCTGTGTGCGCTTCCGACGGGAGTTCCTATAACAATCCCTGTTTCGTCCGAGAAGCGTCGTGTATAAAGCAAGAACAGATCGACATAAGGCA	82	82		Tmeff1	366171;266171	NM_021436.2:845
436	Tmem100	NM_026433.2	1351-1450	GACAAATAATGAGAGCCCTGGCAAGTGGTGTTATAAAAACGTTCCACCAAAAGCCTACATTGGCTTGGCATTCCCACGTACCTAAGAAGTTCTGTTATAT	82	78		Tmem100	366188;266188	NM_026433.2:1350
437	Tmem119	NM_146162.2	1551-1650	TGGCTACTCTAAGGGTTCCTGCTGGGCTGGCTTTGCTACGCTTTCCTCAAGCTGCTTTCTTATTACCAGGATGCCTCACAGCTACAAAGTCCAATCTCAC	83	81		Tmem119	351605;251605	NM_146162.2:1550
438	Tmem144	NM_027495.4	1526-1625	GTTGGCTCCACCAACGTGAGAACGCGAAGAGAGACCGTGTTTCAGTTCAGCGTGTGTGAAAACTCTTTTCGATGAGCTATTAACGAAGGCTGGACCTCGC	81	80		Tmem144	333500;233500	NM_027495.4:1525
439	Tmem204	NM_001001183.1	1007-1106	AGCTTCGTGCTGGTCATCGGACTGGTGACCTTCTACAGAATTGGCCCTTACACCAACTTATCTTGGTCTTGCTACCTGAACATTGGTGCCTGCCTTCTGG	82	82		Tmem204	396801;296801	NM_001001183.1:1006
440	Tmem206	NM_025864.3	846-945	AGTTCCGTCAAGAGACCAGCGTGGTTAACTATATTGACCAGAGACCCGCAGCCGAGAGGAGTGCTCAGTTGTTCTTTGTGGTCTTCGAATGGAAAGATCC	83	81		Tmem206	366186;266186	NM_025864.3:845
441	Tmem47	NM_138751.2	731-830	ACGAGTTCAATTGGGGTTATGGCCTGGCCTGGGGTGCAACTATATTTTCATTTGGGGGTGCCATTCTTTATTGCCTGAACCCTAAGAACTATGAAGACTA	81	80		Tmem47	366218;266218	NM_138751.2:730
442	Tmem64	NM_181401.3	1126-1225	CGCGCTCAAGTGGAATTGAATGCAGCTATTGTAGCTTGTGAGATGGAACTGAAAACCTCTCTGGTTAAAGGCAATCAATCGGATCCCAGTGGCTCTTCCT	82	82		Tmem64	358951;258951	NM_181401.3:1125
443	Tmem86a	NM_026436.3	1336-1435	CAGCAGTCTTTTAAGTGGCAATGGCTGTCTCTCCATGGTAGAAGGACTGGGTTGGTCTGGAAGCTTGAGGGCACCAAGGTTTCAGATTGGTCCTTGTTCT	82	81		Tmem86a	359303;259303	NM_026436.3:1335
444	TNF	NM_013693.1	1136-1235	TTCCTGAGTTCTGCAAAGGGAGAGTGGTCAGGTTGCCTCTGTCTCAGAATGAGGCTGGATAAGATCTCAGGCCTTCCTACCTTCAGACCTTTCCAGACTC	81	82		Tnf	301650;201650	NM_013693.1:1135
445	Tnfrsf11a	NM_009399.3	3871-3970	ATTGGTGTCTCTCTTATGTTGGGGTCCATCCCATAGGCAGCTTATAAAACCAAATAGCATAAAAGCTTATATTACAGGTGCAGGAAGTGCTGCTGGGTAG	79	82		Tnfrsf11a	327939;227939	NM_009399.3:3870
446	Tnfrsf17	NM_011608.1	141-240	CCTCATGGCGCAACAGTGTTTCCACAGTGAATATTTTGACAGTCTGCTGCATGCTTGCAAACCGTGTCACTTGCGATGTTCCAACCCTCCTGCAACCTGT	80	81		Tnfrsf17	366153;266153	NM_011608.1:140
447	Tppp	NM_182839.2	3706-3805	TGTTGCACGTGACACTCGAAGATATGTTTTGTCAGAGTGAAACCTAGGAACATGGTCTGTAGAGGGTGACATACAGGAATACATTCTGTTGGAGGTGACA	79	82		Tppp	344155;244155	NM_182839.2:3705
448	Trem2	NM_031254.2	8-107	GGGCGCCTACCCTAGTCCTGACTGTTGCTCAATCCAGGAGCACAGTTCCTGTGGGCTGAGCCTGACTGGCTTGGTCATCTCTTTTCTGCACTTCAAGGGA	84	83		Trem2	314216;214216	NM_031254.2:7
449	Trim47	NM_001205081.1	2020-2119	CACACTCCTAGCCACCTCACTTCTTGAGGCCTTCTAGACCTTCCACTTTGCAGGACTTGTTTTGAGAACAGATCTTTAGCTGGGACAACTCCAGTCTGCC	82	82		Trim47	366124;266124	NM_001205081.1:2019
450	Tspan18	NM_183180.2	2736-2835	GGCTACTTCTCCCATTTTCTCTCCTCTTTATGTGGTCCTCACCCAGCCTGGCCTTCCGGGGAGTGGGTGTCTCTGAATGCTATACGGAAGTTGTCTTTAT	79	82		Tspan18	366256;266256	NM_183180.2:2735
451	Tspan3	NM_019793.3	441-540	AGAGCCGCTGTGGACTTGCCACGTTTGTCTTCATCCTGCTCTTGGTTTTCGTCACAGAAGTGGTTGTTGTGGTTTTGGGATACGTGTACAGAGCAAAGGT	78	80		Tspan3	366164;266164	NM_019793.3:440
452	Tspan4	NM_053082.2	726-825	TCCAATTACACTGATTGGTTTGAGGTATACAATGCCACTCGTGTGCCTGACTCCTGCTGTCTGGAGTTCAGTGATAGCTGTGGGTTACATGAACCTGGTA	80	83		Tspan4	366206;266206	NM_053082.2:725
453	Tspan7	NM_019634.2	671-770	AGACTAACATGGGGATCATTGCTGGAGTGGCATTTGGAATTGCGTTCTCCCAGTTGATTGGCATGCTGCTGGCTTGCTGTCTGTCCCGGTTCATCACTGC	83	82		Tspan7	366162;266162	NM_019634.2:670
454	Tspo	NM_009775.4	242-341	GACACTGGCTCCCATCTGGGGCACACTGTATTCAGCCATGGGGTATGGCTCCTACATAGTCTGGAAAGAGCTGGGAGGTTTCACAGAGGACGCTATGGTT	85	85		Tspo	345935;245935	NM_009775.4:241
455	Ttc28	NM_024477.3	9771-9870	GCAGAAATCCTGATTTTTGCCTCTTGGTTCACAAAGCCTGAAGTCACCTGTTACCCAGCCTCTTAAAAGAAAGGTTGGCAACTCCTGATACACATAACTG	79	83		Ttc28	366182;266182	NM_024477.3:9770
456	Ttr	NM_013697.4	856-955	ACACTAAGCATGGTCTGTAGCTATTAAAAGCACACAATCTGAAGGGCTGTAGATGCACAGTAGTGTTTTCCCAGAGCATGTTCAAAAGCCCTGGGTTCAA	83	80		Ttr	316535;216535	NM_013697.4:855
457	Tubb5	NM_011655.4	2261-2360	ATTGGAAGTGTCTTCCCTGTATTGGTTCTCCTTTCTCGGAGAGATGGGGGTTGGGGGTGCGGCAAGGTCTTGGTCTTGGTCTCTGAACACTCCCAATTCC	79	82		Tubb5	309903;209903	NM_011655.4:2260
458	Tubgcp5	NM_146190.2	1976-2075	CCCACTGTTGGCCATCAACTTTGCAAGGTTGTATTTGGAGCAGAGCGACTTTCACGAGAAGTTTGCTGGTGGTGACATATGCGTGGATAGATCATCAGAG	82	81		Tubgcp5	366016;266016	NM_146190.2:1975
459	Unc13a	NM_001029873.2	7756-7855	ATCTTTCAAGATGCCCTCAATTCTCAGTCAACACGTGACTTGGGACACATACCCGGGGAGTGTTCATGAGTGCATGGCGTTGAGATGTTTTGCACTATTT	80	79		Unc13a	363284;263284	NM_001029873.2:7755
460	Upk1b	NM_178924.4	1556-1655	CGTGCCCGATTTACATCAGCTCAGTCTTTGCCCTCAGAGGTTTCAACCGGAAACACTTCCCAAACCGCGGGATCCATGCCAGCTATTCAAACAAGTGATT	79	83		Upk1b	348318;248318	NM_178924.4:1555
461	Usp2	NM_016808.2	1711-1810	AGGATACGAACCAGCAAGCTCACAACATTTGTGAATTTCCCACTAAGAGACCTGGACTTGAGAGAATTTGCTTCAGAAAACACCAACCATGCTGTTTACA	82	80		Usp2	334246;234246	NM_016808.2:1710
462	Vat1l	NM_173016.3	426-525	GATACGAGATTGGAGATCGTGTCATGGCATTTGTCAACTACAATGCCTGGGCTGAAGTGGTGTGTACTCCAGTGGAGTTTGTCTACAAGATCCCAGATGA	81	82		Vat1l	366235;266235	NM_173016.3:425
463	Vegf	NM_001025250.3	3016-3115	TCTCTCTCTCCCAGATCGGTGACAGTCACTAGCTTGTCCTGAGAAGATATTTAATTTTGCTAACACTCAGCTCTGCCCTCCCTTGTCCCCACCACACATT	82	80		Vegfa	316379;216379	NM_001025250.3:3015
464	Vps11	NM_027889.1	2681-2780	ACGATCAGTTCCAACATCAGCTCAAGTGCTCGAATGACAGCTTCTCTGTGATTGCGGACTACTTTGGCCGAGGGGTTTTCAACAAGTTGACTCTGCTGAC	82	83		Vps11	366195;266195	NM_027889.1:2680
465	Vta1	NM_025418.3	505-604	GGAGACTCCTCAAGCAGGCCCTGTTGGAATAGAGGAAGAGAATGATGTTGAAGAAAATGAAGATGTTGGCGCAACCTCTCTGCCCACTCAGCCACCTCAG	83	83		Vta1	366184;266184	NM_025418.3:504
466	Zfp691	NM_001145935.1	421-520	TTTCAAGCCCAGAGACAGATGAGAAGCTTTTTATATGTGCGCAGTGTGGCAAAACCTTCAACAATACCTCCAACCTGAGAACGCACCAGCGGATCCACAC	81	82		Zfp691	396802;296802	NM_001145935.1:420
467	Zfpm1	NM_009569.3	3210-3309	GGGTGGTGGTGGCGGCCACCGCTACTGCCGCCTGTGCAACATCAGGTTCAGCAGCCTGTCCACTTTCATCGCGCACAAGAAGTATTACTGCTCTTCTCAC	83	81		Zfpm1	387806;287806	NM_009569.3:3209
468	Zmynd8	NM_027230.3	4741-4840	CCAGCCCGGGGATGGAGCATGTATGTATTATTTATCTGCTGGAGTTCTACGTTTTTATGTAAGCATGAAACACAGGCAGTGTGAGAGAAAGCCAGGACCC	81	82		Zmynd8	316584;216584	NM_027230.3:4740

## Sheet: MG468 Isoform Coverage
	nCounter™ CodeSet Design Report - Isoform Coverage
							RefSeq Version:	2013-08-09
	Customer Name	Gene	Probe NSID	Tot Isoforms	Isoforms Hit by Probe	# Hit	Isoforms Not Hit by Probe	# Not Hit
	1700001E04Rik	1700001E04Rik	AK005583.1:60	0	AK005583	1		0
	1810011O10Rik	1810011O10Rik	NM_026931.2:1039	1	NM_026931	1		0
	4933406P04Rik	4933406P04Rik	XR_141521.1:1656	1	XR_141521	1		0
	5430435G22Rik	5430435G22Rik	NM_145509.2:1990	1	NM_145509	1		0
	Abca1	Abca1	NM_013454.3:5430	1	NM_013454	1		0
	Abcc3	Abcc3	NM_029600.3:2730	1	NM_029600	1		0
	Abhd12	Abhd12	NM_024465.3:1695	1	NM_024465	1		0
	Abhd6	Abhd6	NM_025341.3:140	1	NM_025341	1		0
	Abi1	Abi1	NM_001077190.1:525	5	NM_001077190;NM_145994;NM_001077193;NM_001077192;NM_007380	5		0
	Abi3	Abi3	NM_001163464.1:223	2	NM_001163464;NM_025659	2		0
	Acp2	Acp2	NM_007387.2:60	1	NM_007387	1		0
	Acvr1	Acvr1	NM_007394.3:2255	3	NM_007394;NM_001110205;NM_001110204	3		0
	Adamts1	Adamts1	NM_009621.4:2725	1	NM_009621	1		0
	Adamts16	Adamts16	NM_172053.2:2560	1	NM_172053	1		0
	Adap2	Adap2	NM_172133.1:330	1	NM_172133	1		0
	Adcyap1r1	Adcyap1r1	NM_001025372.1:5810	2	NM_001025372;NM_007407	2		0
	Adora3	Adora3	NM_001174169.1:405	3	NM_001174169;NM_009631	2	NM_027025	1
	Adrb1	Adrb1	NM_007419.2:1961	1	NM_007419	1		0
	Tmem195	Agmo	NM_178767.5:710	1	NM_178767	1		0
	Agpat3	Agpat3	NM_053014.3:3300	1	NM_053014	1		0
	Ahcyl1	Ahcyl1	NM_145542.3:2030	1	NM_145542	1		0
	Aif1	Aif1	NM_019467.2:55	1	NM_019467	1		0
	Ak1	Ak1	NM_001198790.1:1625	4	NM_001198790;NM_001198792;NM_001198791;NM_021515	4		0
	Alcam	Alcam	NM_009655.1:2605	1	NM_009655	1		0
	Ang	Ang	NM_007447.2:425	2	NM_007447;NM_001161731	2		0
	Ank2	Ank2	NM_001034168.1:1050	2	NM_001034168	1	NM_178655	1
	Ap3d1	Ap3d1	NM_007460.1:410	1	NM_007460	1		0
	Apbb2	Apbb2	NM_009686.1:3135	5	NM_009686;NM_001201415;NM_001201414;NM_001201413;NM_001201416	5		0
	Aplp1	Aplp1	NM_007467.3:2300	1	NM_007467	1		0
	Apoc1	Apoc1	NM_007469.4:290	2	NM_007469;NM_001110009	2		0
	Apod	Apod	XM_003689301.1:350	1	XM_003689301;NM_007470	2		0
	Apoe	Apoe	NM_009696.2:10	1	NM_009696	1		0
	Arg1	Arg1	NM_007482.3:626	1	NM_007482	1		0
	Arhgap12	Arhgap12	NM_001039692.1:3400	2	NM_001039692;NM_029277	2		0
	Arhgap22	Arhgap22	NM_153800.4:1085	1	NM_153800	1		0
	Arhgap5	Arhgap5	NM_009706.2:2810	1	NM_009706	1		0
	Asph	Asph	NM_001177849.1:400	10	NM_001177849;NM_001177854;NM_001177852;NM_133723;NM_001177853;NM_023066;NM_001177851;NM_001177856;NM_001177855;NM_001177850	10		0
	Atf3	Atf3	NM_007498.3:387	1	NM_007498	1		0
	Atp8a2	Atp8a2	NM_015803.2:185	1	NM_015803	1		0
	Axl	Axl	NM_009465.3:3820	3	NM_009465;NM_001190975;NM_001190974	3		0
	B4galt4	B4galt4	NM_019804.3:1483	1	NM_019804	1		0
	B930046C15Rik	B930046C15Rik	AK047289.1:1363	0	AK047289	1		0
	Bach1	Bach1	NM_007520.2:2610	1	NM_007520	1		0
	Bach2	Bach2	NM_007521.3:2838	1	NM_007521;NM_001109661	2		0
	Basp1	Basp1	NM_027395.2:1150	1	NM_027395	1		0
	Bco2	Bco2	NM_133217.3:415	1	NM_133217	1		0
	Bend6	Bend6	NM_177235.3:790	1	NM_177235	1		0
	Bhlhb2	Bhlhe40	NM_011498.4:1636	1	NM_011498	1		0
	Bhlhe41	Bhlhe41	NM_024469.1:100	2	NM_024469;NM_001271768	2		0
	Bin1	Bin1	NM_001083334.1:1400	2	NM_001083334;NM_009668	2		0
	Blnk	Blnk	NM_008528.4:1955	1	NM_008528	1		0
	C1qa	C1qa	NM_007572.2:566	1	NM_007572	1		0
	C1qb	C1qb	NM_009777.2:865	1	NM_009777	1		0
	C1qc	C1qc	NM_007574.2:708	1	NM_007574	1		0
	C3ar1	C3ar1	NM_009779.2:555	1	NM_009779	1		0
	C4a	C4a	NM_011413.2:56	1	NM_011413	1		0
	Cables1	Cables1	NM_001146287.1:3120	2	NM_001146287;NM_022021	2		0
	Cadm1	Cadm1	NM_207675.2:2860	4	NM_207675;NM_001025600;NM_207676;NM_018770	4		0
	Camk2n1	Camk2n1	NM_025451.2:3260	1	NM_025451	1		0
	Capn3	Capn3	NM_001109761.1:2080	3	NM_001109761;NM_001177799;NM_007601	3		0
	Carhsp1	Carhsp1	NM_025821.2:2660	1	NM_025821	1		0
	Cbr1	Cbr1	NM_007620.2:16	1	NM_007620	1		0
	Cbr3	Cbr3	NM_173047.3:955	1	NM_173047	1		0
	Ccl2	Ccl2	NM_011333.3:415	1	NM_011333	1		0
	Ccl3	Ccl3	NM_011337.1:60	1	NM_011337	1		0
	Ccl4	Ccl4	NM_013652.1:140	1	NM_013652	1		0
	Ccl5	Ccl5	NM_013653.1:165	1	NM_013653	1		0
	Ccl6	Ccl6	NM_009139.2:825	1	NM_009139	1		0
	Ccnd1	Ccnd1	NM_007631.1:2000	1	NM_007631	1		0
	Ccr5	Ccr5	NM_009917.5:1340	1	NM_009917	1		0
	Ccrl2	Ccrl2	NM_017466.4:655	1	NM_017466	1		0
	Cd14	Cd14	NM_009841.3:235	1	NM_009841	1		0
	CD200R	Cd200r1	NM_021325.3:1090	1	NM_021325	1		0
	Cd200r4	Cd200r4	NM_207244.2:356	1	NM_207244	1		0
	Cd34	Cd34	NM_001111059.1:560	2	NM_001111059;NM_133654	2		0
	Cd83	Cd83	NM_009856.2:2015	1	NM_009856	1		0
	Cd86	Cd86	NM_019388.3:251	1	NM_019388	1		0
	CEBPB	Cebpb	NM_009883.3:1147	1	NM_009883	1		0
	Cfp	Cfp	NM_008823.3:1107	1	NM_008823	1		0
	Ch25h	Ch25h	NM_009890.1:487	1	NM_009890	1		0
	Chi3l1	Chi3l1	NM_007695.2:337	1	NM_007695	1		0
	Chi3l3	Chi3l3	NM_009892.1:1196	1	NM_009892	1		0
	Chl1	Chl1	NM_007697.2:2010	1	NM_007697	1		0
	Chn2	Chn2	NM_001163640.1:1510	2	NM_001163640;NM_023543	2		0
	Chst7	Chst7	NM_021715.1:1725	1	NM_021715	1		0
	Ckb	Ckb	NM_021273.4:865	1	NM_021273	1		0
	Clec7a	Clec7a	NM_020008.2:1008	1	NM_020008	1		0
	Clstn1	Clstn1	NM_023051.4:225	1	NM_023051	1		0
	Cltc	Cltc	NM_001003908.1:605	1	NM_001003908	1		0
	Clu	Clu	NM_013492.2:354	1	NM_013492	1		0
	Cmklr1	Cmklr1	NM_008153.3:445	1	NM_008153	1		0
	Cnn3	Cnn3	NM_028044.2:1383	1	NM_028044	1		0
	Cntn1	Cntn1	NM_001159647.1:1070	3	NM_001159647;NM_007727;NM_001159648	3		0
	Cntn3	Cntn3	NM_008779.2:1565	1	NM_008779	1		0
	Cntn6	Cntn6	NM_017383.3:625	1	NM_017383	1		0
	Cpne2	Cpne2	NM_153507.2:759	1	NM_153507	1		0
	Crybb1	Crybb1	NM_023695.2:410	1	NM_023695	1		0
	Cryl1	Cryl1	NM_030004.3:1165	1	NM_030004	1		0
	Csf1	Csf1	NM_001113530.1:833	3	NM_001113530;NM_001113529;NM_007778	3		0
	Csf1r	Csf1r	NM_001037859.1:3655	1	NM_001037859	1		0
	Csf3r	Csf3r	NM_007782.2:147	3	NM_007782;NM_001252651	2	NR_045561	1
	Csmd3	Csmd3	NM_001081391.2:11586	1	NM_001081391	1		0
	Cst3	Cst3	NM_009976.3:214	1	NM_009976	1		0
	Cst7	Cst7	NM_009977.3:690	1	NM_009977	1		0
	Ctnna2	Ctnna2	NM_001109764.1:3850	3	NM_001109764;NM_145732;NM_009819	3		0
	Ctsd	Ctsd	NM_009983.2:585	1	NM_009983	1		0
	Ctsf	Ctsf	NM_019861.1:625	1	NM_019861	1		0
	Ctsl	Ctsl	NM_009984.3:45	1	NM_009984	1		0
	Ctss	Ctss	NM_021281.2:740	2	NM_021281;NM_001267695	2		0
	Cttnbp2nl	Cttnbp2nl	NM_001163332.1:3150	3	NM_001163332;NM_030249;NM_001163333	3		0
	Cux1	Cux1	NM_009986.3:392	2	NM_009986;NM_198602	2		0
	Cx3cr1	Cx3cr1	NM_009987.3:3617	1	NM_009987	1		0
	CXCL10	Cxcl10	NM_021274.1:115	1	NM_021274	1		0
	Cxcl16	Cxcl16	NM_023158.6:679	1	NM_023158	1		0
	Cxcl2	Cxcl2	NM_009140.2:765	1	NM_009140	1		0
	Cxcr4	Cxcr4	NM_009911.3:704	1	NM_009911	1		0
	Cxxc5	Cxxc5	NM_133687.2:1517	1	NM_133687	1		0
	Cybb	Cybb	NM_007807.2:1535	1	NM_007807	1		0
	Cysltr1	Cysltr1	NM_021476.4:1190	1	NM_021476	1		0
	D3Bwg0562e	D3Bwg0562e	NM_177664.5:870	1	NM_177664	1		0
	D830030K20Rik	D830030K20Rik	NM_177135.4:1271	1	NM_177135	1		0
	Dab2	Dab2	NM_023118.2:415	4	NM_023118;NM_001102400;NM_001037905;NM_001008702	4		0
	Dagla	Dagla	NM_198114.2:685	1	NM_198114	1		0
	Dfna5	Dfna5	NM_018769.3:1650	1	NM_018769	1		0
	Dnajb4	Dnajb4	NM_027287.3:1320	2	NM_027287;NM_025926	2		0
	Dst	Dst	NM_133833.2:6820	4	NM_133833;NM_134448;NM_001276764	3	NM_010081	1
	Ebf3	Ebf3	NM_001113414.1:4680	3	NM_001113414;NM_001113415;NM_010096	3		0
	Ecscr	Ecscr	NM_001033141.1:710	1	NM_001033141	1		0
	Egr1	Egr1	NM_007913.5:2202	1	NM_007913	1		0
	Egr2	Egr2	NM_010118.2:1785	1	NM_010118	1		0
	Eng	Eng	NM_001146350.1:574	3	NM_001146350;NM_001146348;NM_007932	3		0
	Enpp2	Enpp2	NM_001136077.1:2305	2	NM_001136077;NM_015744	2		0
	Entpd1	Entpd1	NM_009848.3:170	1	NM_009848	1		0
	Epb4.1l2	Epb4.1l2	NM_001199265.1:3216	2	NM_001199265;NM_013511	2		0
	Epn2	Epn2	NM_010148.2:4070	3	NM_010148;NM_001252188;NM_001252189	3		0
	Eps15l1	Eps15l1	NM_001122832.1:995	2	NM_001122832;NM_007944	2		0
	Erf	Erf	NM_010155.3:2686	1	NM_010155	1		0
	Errfi1	Errfi1	NM_133753.1:2360	1	NM_133753	1		0
	Etl4	Etl4	NM_178059.5:5828	5	NM_178059;NM_001177631;NM_029895;NM_001081006;NM_001177630	5		0
	Etv5	Etv5	NM_023794.2:1980	1	NM_023794	1		0
	Exoc1	Exoc1	NM_027270.1:3125	1	NM_027270	1		0
	Extl3	Extl3	NM_018788.3:410	1	NM_018788	1		0
	Eya4	Eya4	NM_010167.4:2455	1	NM_010167	1		0
	F11r	F11r	NM_172647.2:1615	1	NM_172647	1		0
	Fabp3	Fabp3	NM_010174.1:134	1	NM_010174	1		0
	Fads1	Fads1	NM_146094.2:2365	1	NM_146094	1		0
	Fam46c	Fam46c	NM_001142952.1:1202	1	NM_001142952	1		0
	Fcgr1	Fcgr1	NM_010186.5:185	1	NM_010186	1		0
	Fcgrt	Fcgrt	NM_010189.3:750	1	NM_010189	1		0
	Fcnb	Fcnb	NM_010190.1:766	1	NM_010190	1		0
	Fcrls	Fcrls	NM_030707.3:925	1	NM_030707	1		0
	Fgd2	Fgd2	NM_001159538.1:348	2	NM_001159538;NM_013710	2		0
	Fgfr1	Fgfr1	NM_001079908.1:4535	3	NM_001079908;NM_001079909;NM_010206	3		0
	Flot1	Flot1	NM_008027.2:580	1	NM_008027	1		0
	Flt1	Flt1	NM_010228.3:1550	1	NM_010228	1		0
	Fos	Fos	NM_010234.2:1330	1	NM_010234	1		0
	Fosb	Fosb	NM_008036.2:2888	1	NM_008036	1		0
	Frmd4a	Frmd4a	NM_001177843.1:3820	3	NM_001177843;NM_001177844;NM_172475	3		0
	Frmd4b	Frmd4b	NM_145148.2:2555	1	NM_145148	1		0
	Fscn1	Fscn1	NM_007984.2:1645	1	NM_007984	1		0
	Gab1	Gab1	NM_021356.2:930	1	NM_021356	1		0
	Gal3st4	Gal3st4	NM_001033416.2:328	1	NM_001033416	1		0
	Ganc	Ganc	NM_172672.2:3360	1	NM_172672	1		0
	Gapdh	Gapdh	NM_008084.1:755	1	NM_008084	1		0
	Garnl3	Garnl3	NM_178888.4:410	1	NM_178888	1		0
	Gas2l3	Gas2l3	NM_001033331.2:928	2	NM_001033331;NM_001079876	2		0
	Gas6	Gas6	NM_019521.2:434	1	NM_019521	1		0
	Gas7	Gas7	NM_001109657.2:6210	4	NM_001109657;NM_001277079;NM_001277080;NM_008088	4		0
	Gbgt1	Gbgt1	NM_139197.2:950	1	NM_139197	1		0
	LOC100038847	Gm10406	NM_001164727.1:379	1	NM_001164727	1		0
	Gm10790	Gm10790	NR_033545.1:1036	1	NR_033545	1		0
	ENSMUSG00000079376	Gm3383	NM_001205306.1:156	1	NM_001205306	1		0
	544988	Gm3693	XR_105501.1:1198	0	XR_105501	1		0
	Gmfb	Gmfb	NM_022023.1:2015	1	NM_022023	1		0
	Gnaq	Gnaq	NM_008139.5:3080	1	NM_008139	1		0
	Gnas	Gnas	NM_010309.3:2592	9	NM_010309;NR_003258;NM_001077510;NM_201616;NM_201618;NM_001077507;NM_022000	7	NM_019690;NM_201617	2
	Golga3	Golga3	NM_008146.3:2775	1	NM_008146	1		0
	Golm1	Golm1	NM_001035122.2:1940	2	NM_001035122;NM_027307	2		0
	Gp9	Gp9	NM_018762.1:196	1	NM_018762	1		0
	Gpm6a	Gpm6a	NM_153581.5:1350	3	NM_153581;NM_001253756;NM_001253754	3		0
	Gpm6b	Gpm6b	NM_023122.2:290	9	NM_023122;NM_001177957;NM_001177956;NM_001177962;NM_001177955;NM_001177961;NM_001177960;NM_001177959;NM_001177958	9		0
	Gpnmb	Gpnmb	NM_053110.4:840	1	NM_053110	1		0
	Gpr165	Gpr165	NM_029536.3:1076	1	NM_029536	1		0
	Gpr34	Gpr34	NM_011823.4:256	1	NM_011823	1		0
	Gpr37l1	Gpr37l1	NM_134438.3:675	1	NM_134438	1		0
	Gpr56	Gpr56	NM_018882.3:2145	2	NM_018882;NM_001198894	2		0
	Gpr84	Gpr84	NM_030720.1:1428	1	NM_030720	1		0
	Gpx3	Gpx3	NM_001083929.1:340	1	NM_001083929;NM_008161	2		0
	Grap	Grap	NM_027817.3:121	1	NM_027817	1		0
	Grm1	Grm1	NM_001114333.2:2125	2	NM_001114333;NM_016976	2		0
	Gtf2h2	Gtf2h2	NM_022011.4:650	1	NM_022011	1		0
	Gusb	Gusb	NM_010368.1:1735	1	NM_010368	1		0
	H2-Oa	H2-Oa	NM_008206.2:422	1	NM_008206	1		0
	Havcr2	Havcr2	NM_134250.2:1220	1	NM_134250	1		0
	Hexb	Hexb	NM_010422.2:805	1	NM_010422	1		0
	HIST1H2AB	Hist1h2ab	NM_175660.2:403	1	NM_175660	1		0
	Hist1h2ac	Hist1h2ac	NM_178189.4:1073	1	NM_178189	1		0
	Hmgn1	Hmgn1	NM_008251.3:835	1	NM_008251	1		0
	Hpgds	Hpgds	NM_019455.4:425	1	NM_019455	1		0
	Hprt1	Hprt	NM_013556.2:30	1	NM_013556	1		0
	Hps4	Hps4	NM_138646.3:1265	1	NM_138646	1		0
	Hspa1a	Hspa1a	NM_010479.2:2184	1	NM_010479	1		0
	Hvcn1	Hvcn1	NM_001042489.1:1555	2	NM_001042489;NM_028752	2		0
	Icam1	Icam1	NM_010493.2:2195	1	NM_010493	1		0
	Ifi202b	Ifi202b	NM_008327.2:159	3	NM_008327;XM_003689227	2	NM_011940	1
	Igf1	Igf1	NM_001111274.1:418	5	NM_001111274;NM_001111276;NM_001111275;NM_010512;NM_184052	5		0
	Igf2	Igf2	NM_001122736.1:1675	3	NM_001122736;NM_010514;NM_001122737	3		0
	Igfbp5	Igfbp5	NM_010518.2:2770	1	NM_010518	1		0
	IL10	Il10	NM_010548.1:985	1	NM_010548	1		0
	Il10ra	Il10ra	NM_008348.2:75	1	NM_008348	1		0
	Il10rb	Il10rb	NM_008349.5:465	1	NM_008349	1		0
	Il18	Il18	NM_008360.1:100	1	NM_008360	1		0
	Il1a	Il1a	NM_010554.4:225	1	NM_010554	1		0
	Il1b	Il1b	NM_008361.3:1120	1	NM_008361	1		0
	Il1rl2	Il1rl2	NM_133193.3:860	1	NM_133193	1		0
	Il21r	Il21r	NM_021887.1:619	1	NM_021887	1		0
	IL6	Il6	NM_031168.1:40	1	NM_031168	1		0
	ll7r	Il7r	NM_008372.3:1020	1	NM_008372	1		0
	Inpp4b	Inpp4b	NM_001024617.2:1000	1	NM_001024617	1		0
	Inpp5d	Inpp5d	NM_010566.2:2275	3	NM_010566;NM_001110193;NM_001110192	3		0
	Itga6	Itga6	NM_008397.3:910	2	NM_008397;NM_001277970	2		0
	Itga9	Itga9	NM_001113514.1:440	2	NM_001113514;NM_133721	2		0
	Itgax	Itgax	NM_021334.2:3773	1	NM_021334	1		0
	Itgb5	Itgb5	NM_001145884.1:1270	2	NM_001145884;NM_010580	2		0
	Jam2	Jam2	NM_023844.4:1090	1	NM_023844	1		0
	Jarid2	Jarid2	NM_021878.2:2160	3	NM_021878;NM_001205044;NM_001205043	3		0
	Jmy	Jmy	NM_021310.3:5625	1	NM_021310	1		0
	Jun	Jun	NM_010591.2:2212	1	NM_010591	1		0
	Junb	Junb	NM_008416.1:335	1	NM_008416	1		0
	Kcnd1	Kcnd1	NM_008423.1:1400	1	NM_008423	1		0
	Kcnk13	Kcnk13	NM_146037.1:1430	3	NM_146037;NM_001164426;NM_001164427	3		0
	Kcnma1	Kcnma1	NM_010610.2:3780	22	NM_010610;NM_001253377;NM_001253371;NM_001253360;NM_001253359;NM_001253358;NM_001253374;NM_001253367;NM_001253373;NM_001253362;NM_001253378;NM_001253369;NM_001253366;NM_001253365;NM_001253363;NM_001253372;NM_001253361	17	NM_001253368;NM_001253370;NM_001253364;NM_001253376;NM_001253375	5
	Kctd12	Kctd12	NM_177715.4:1510	1	NM_177715	1		0
	Vegfr	Kdr	NM_010612.2:995	1	NM_010612	1		0
	Khdrbs3	Khdrbs3	NM_010158.2:840	1	NM_010158	1		0
	Kitl	Kitl	NM_013598.1:280	1	NM_013598	1		0
	Kl	Kl	NM_013823.1:1595	1	NM_013823	1		0
	Klf12	Klf12	NM_010636.3:4775	1	NM_010636	1		0
	Klhl38	Klhl38	NM_177755.3:1490	1	NM_177755	1		0
	Klrb1d	Klrb1b	NM_008526.1:19	1	NM_008526;NM_030599	2		0
	9030625A04Rik	Lacc1	NM_172488.2:1025	1	NM_172488	1		0
	Lag3	Lag3	NM_008479.1:1700	1	NM_008479	1		0
	Lair1	Lair1	NM_001113474.1:1865	2	NM_001113474;NM_178611	2		0
	Large	Large	NM_010687.1:2120	1	NM_010687	1		0
	Ldhb	Ldhb	NM_008492.2:1138	1	NM_008492	1		0
	D18Ertd653e	Ldlrad4	NM_172631.3:575	1	NM_172631	1		0
	Leprel1	Leprel1	NM_173379.2:1915	1	NM_173379	1		0
	Lgals3	Lgals3	NM_001145953.1:1005	2	NM_001145953;NM_010705	2		0
	Lgmn	Lgmn	NM_011175.2:1675	1	NM_011175	1		0
	Lilrb4	Lilrb4	NM_013532.2:1262	1	NM_013532	1		0
	Limk1	Limk1	NM_010717.2:1583	1	NM_010717	1		0
	Liph	Liph	NM_001083894.1:425	2	NM_001083894;NM_153404	2		0
	Lmo2	Lmo2	NM_001142335.1:824	4	NM_001142335;NM_001142336;NM_008505;NM_001142337	4		0
	Lrp12	Lrp12	NM_172814.3:1045	1	NM_172814	1		0
	Lrrc3	Lrrc3	NM_145152.4:1830	1	NM_145152	1		0
	Lrrc8a	Lrrc8a	NM_177725.4:4120	1	NM_177725	1		0
	Ltc4s	Ltc4s	NM_008521.1:54	1	NM_008521	1		0
	Ly96	Ly96	NM_016923.1:368	2	NM_016923;NM_001159711	2		0
	Mafb	Mafb	NM_010658.2:2658	1	NM_010658	1		0
	Magi3	Magi3	NM_001159354.1:1600	2	NM_001159354;NM_133853	2		0
	Manba	Manba	NM_027288.3:1280	1	NM_027288	1		0
	Map2k1	Map2k1	NM_008927.3:1695	1	NM_008927	1		0
	Map3k7	Map3k7	NM_172688.2:2405	2	NM_172688;NM_009316	2		0
	Mapk14	Mapk14	NM_011951.2:1420	4	NM_011951;NM_001168508;NM_001168513;NM_001168514	4		0
	Mecp2	Mecp2	NM_010788.2:755	2	NM_010788;NM_001081979	2		0
	Mef2a	Mef2a	XM_976032.1:174	1	XM_976032	1	NM_001033713	1
	Mef2c	Mef2c	NM_025282.2:1155	2	NM_025282;NM_001170537	2		0
	Mef2d	Mef2d	NM_133665.3:1890	1	NM_133665	1		0
	Mertk	Mertk	NM_008587.1:1320	2	NM_008587;XM_003689343	2		0
	Mlph	Mlph	NM_053015.3:2685	1	NM_053015	1		0
	Mmp12	Mmp12	NM_008605.3:2725	1	NM_008605	1		0
	Mmp2	Mmp2	NM_008610.2:2376	1	NM_008610	1		0
	Mr1	Mr1	NM_008209.4:1360	1	NM_008209	1		0
	Mras	Mras	NM_008624.3:3880	1	NM_008624	1		0
	Mrgpra4	Mrgpra4	NM_153524.2:1089	1	NM_153524	1		0
	Msr1	Msr1	NM_001113326.1:555	2	NM_001113326;NM_031195	2		0
	Myc	Myc	NM_010849.4:630	4	NM_010849;NM_001177354;NM_001177353;NM_001177352	4		0
	Mycl1	Mycl1	NM_008506.2:2110	1	NM_008506	1		0
	Myo1b	Myo1b	NM_010863.2:3260	2	NM_010863;NM_001161817	2		0
	Fer1l3	Myof	NM_001099634.1:214	1	NM_001099634	1		0
	Napg	Napg	NM_028017.1:3170	1	NM_028017	1		0
	Nav2	Nav2	NM_175272.3:10040	2	NM_175272;NM_001111016	2		0
	Ncam1	Ncam1	NM_001113204.1:740	3	NM_001113204;NM_010875;NM_001081445	3		0
	Nedd1	Nedd1	NM_008682.2:1202	1	NM_008682	1		0
	Nefl	Nefl	NM_010910.1:1870	1	NM_010910	1		0
	Nfia	Nfia	NM_010905.3:8625	3	NM_010905;NM_001122953;NM_001122952	3		0
	Nfkb1	Nfkb1	NM_008689.2:2125	1	NM_008689	1		0
	Nlgn3	Nlgn3	NM_172932.3:1090	1	NM_172932	1		0
	Nos2	Nos2	NM_010927.3:3715	1	NM_010927	1		0
	Npl	Npl	NM_028749.1:600	1	NM_028749	1		0
	Npnt	Npnt	NM_001029836.1:2650	2	NM_001029836;NM_033525	2		0
	Nr3c1	Nr3c1	NM_008173.3:1800	1	NM_008173	1		0
	Nrcam	Nrcam	NM_176930.4:5455	2	NM_176930;NM_001146031	2		0
	Nrip1	Nrip1	NM_173440.2:1280	1	NM_173440	1		0
	Nuak1	Nuak1	NM_001004363.1:3182	1	NM_001004363	1		0
	Olfml2b	Olfml2b	NM_177068.4:810	1	NM_177068	1		0
	Olfml3	Olfml3	NM_133859.2:1035	1	NM_133859	1		0
	Olfr110	Olfr110	NM_146328.2:161	1	NM_146328	1		0
	Olfr920	Olfr920	NM_146787.2:619	1	NM_146787	1		0
	Omg	Omg	NM_019409.2:990	1	NM_019409	1		0
	Ophn1	Ophn1	NM_052976.3:3390	1	NM_052976	1		0
	P2rx7	P2rx7	NM_001038887.1:23	4	NM_001038887;NM_001038845;NM_001038839;NM_011027	4		0
	P2ry12	P2ry12	NM_027571.3:439	1	NM_027571	1		0
	P2ry13	P2ry13	NM_028808.3:475	1	NM_028808	1		0
	P2ry6	P2ry6	NM_183168.2:1405	1	NM_183168	1		0
	P4ha1	P4ha1	NM_011030.1:1675	1	NM_011030	1		0
	Pak1	Pak1	NM_011035.2:1615	1	NM_011035	1		0
	X99384	Pald1	NM_013753.2:2925	1	NM_013753	1		0
	Pde3b	Pde3b	NM_011055.2:2413	1	NM_011055	1		0
	Pdgfa	Pdgfa	NM_008808.3:805	1	NM_008808	1		0
	Pdgfb	Pdgfb	NM_011057.3:2325	1	NM_011057	1		0
	Pgk1	Pgk1	NM_008828.2:36	1	NM_008828	1		0
	Pgrmc1	Pgrmc1	NM_016783.3:1230	1	NM_016783	1		0
	Pik3r4	Pik3r4	NM_001081309.1:910	1	NM_001081309	1		0
	Pitpnm1	Pitpnm1	NM_001136078.1:1059	2	NM_001136078;NR_075078;NM_008851	3		0
	Pla2g15	Pla2g15	NM_133792.2:2525	1	NM_133792	1		0
	Plxdc2	Plxdc2	NM_026162.5:1580	1	NM_026162	1		0
	Plxna1	Plxna1	NM_008881.2:8200	1	NM_008881	1		0
	Plxna4	Plxna4	NM_175750.3:7735	1	NM_175750	1		0
	Pmepa1	Pmepa1	NM_022995.3:364	1	NM_022995	1		0
	Pmp22	Pmp22	NM_008885.2:395	1	NM_008885	1		0
	Polr2b	Polr2b	NM_153798.2:1090	1	NM_153798	1		0
	Pon3	Pon3	NM_173006.1:1230	1	NM_173006	1		0
	Ppap2a	Ppap2a	NM_008247.2:950	2	NM_008247;NM_008903	2		0
	Ppfia4	Ppfia4	NM_001144855.1:4115	1	NM_001144855	1		0
	Ppm1l	Ppm1l	NM_178726.3:2320	1	NM_178726	1		0
	Ppp1r15a	Ppp1r15a	NM_008654.1:26	1	NM_008654	1		0
	Ppp1r9a	Ppp1r9a	NM_181595.3:7315	1	NM_181595	1		0
	Pros1	Pros1	NM_011173.2:2720	1	NM_011173	1		0
	Prrt2	Prrt2	NM_001102563.1:1260	1	NM_001102563	1		0
	Prune2	Prune2	NM_181348.4:890	1	NM_181348	1		0
	Psd	Psd	NM_028627.2:2034	1	NM_028627	1		0
	Ptgds	Ptgds	NM_008963.2:5	1	NM_008963	1		0
	Ptgfrn	Ptgfrn	NM_011197.3:1705	1	NM_011197	1		0
	Ptgs1	Ptgs1	NM_008969.3:1270	1	NM_008969	1		0
	Cox2	Ptgs2	NM_011198.3:675	1	NM_011198	1		0
	Ptms	Ptms	NM_026988.2:755	1	NM_026988	1		0
	Ptprg	Ptprg	NM_008981.3:450	1	NM_008981	1		0
	Ptprm	Ptprm	NM_008984.2:2860	1	NM_008984	1		0
	Ptprz1	Ptprz1	NM_001081306.1:2555	1	NM_001081306	1		0
	Qdpr	Qdpr	NM_024236.2:1207	1	NM_024236	1		0
	Rab3il1	Rab3il1	NM_144538.2:1096	1	NM_144538	1		0
	Rab6b	Rab6b	NM_173781.4:715	1	NM_173781	1		0
	Rap1gds1	Rap1gds1	NM_001040690.1:1605	2	NM_001040690;NM_145544	2		0
	Rapgef5	Rapgef5	NM_175930.5:2280	1	NM_175930	1		0
	A430107D22Rik	Rasal3	NM_178785.3:2306	1	NM_178785	1		0
	Rasgef1b	Rasgef1b	NM_145839.2:1545	2	NM_145839;NM_181318	2		0
	Rasgrp3	Rasgrp3	NM_001166493.1:940	2	NM_001166493;NM_207246	2		0
	Rbbp9	Rbbp9	NM_015754.2:1349	1	NM_015754	1		0
	Fizz1	Retnla	NM_020509.3:164	1	NM_020509	1		0
	Rgl1	Rgl1	NM_016846.3:3320	1	NM_016846	1		0
	Rgmb	Rgmb	NM_178615.3:2055	1	NM_178615	1		0
	Rgs1	Rgs1	NM_015811.1:750	1	NM_015811	1		0
	Rhob	Rhob	NM_007483.2:1394	1	NM_007483	1		0
	Rilpl1	Rilpl1	NM_021430.2:2125	1	NM_021430	1		0
	Ripk2	Ripk2	NM_138952.3:830	1	NM_138952	1		0
	Rnf180	Rnf180	NM_027934.2:925	1	NM_027934	1		0
	Rock2	Rock2	NM_009072.2:4680	1	NM_009072	1		0
	Rptor	Rptor	NM_028898.2:610	1	NM_028898	1		0
	Rtn1	Rtn1	NM_001007596.1:1090	2	NM_001007596;NM_153457	2		0
	Rtn4rl1	Rtn4rl1	NM_177708.4:2075	1	NM_177708	1		0
	Ryk	Ryk	NM_001042607.1:305	2	NM_001042607;NM_013649	2		0
	Sall1	Sall1	NM_021390.3:4875	1	NM_021390	1		0
	Sall3	Sall3	NM_178280.3:3720	1	NM_178280	1		0
	Sbf2	Sbf2	NM_177324.2:2155	1	NM_177324	1		0
	Scamp5	Scamp5	NM_020270.2:1255	1	NM_020270	1		0
	Scarb2	Scarb2	NM_007644.3:920	1	NM_007644	1		0
	Scoc	Scoc	NM_019708.3:831	2	NM_019708;NM_001039137	2		0
	Sec22b	Sec22b	NM_011342.4:315	1	NM_011342	1		0
	Sema4d	Sema4d	NM_013660.3:1040	1	NM_013660	1		0
	Serpine2	Serpine2	NM_009255.2:1210	1	NM_009255	1		0
	Serpinf1	Serpinf1	NM_011340.3:745	1	NM_011340	1		0
	Sesn1	Sesn1	NM_001013370.2:497	2	NM_001013370;NM_001162908	2		0
	Sez6l	Sez6l	NM_019982.2:1780	3	NM_019982;NM_001253916;NM_001253917	3		0
	Sgce	Sgce	NM_001130188.1:980	5	NM_001130188;NM_001130191;NM_011360;NM_001130190;NM_001130189	5		0
	Siglec1	Siglec1	NM_011426.3:5984	1	NM_011426	1		0
	Siglech	Siglech	NM_178706.4:1595	1	NM_178706	1		0
	Slc12a2	Slc12a2	NM_009194.3:3745	1	NM_009194	1		0
	Slc1a3	Slc1a3	NM_148938.3:3865	1	NM_148938	1		0
	Slc24a3	Slc24a3	NM_053195.2:2270	1	NM_053195	1		0
	Slc2a3	Slc2a3	NM_011401.3:3415	1	NM_011401	1		0
	Slc2a5	Slc2a5	NM_019741.3:2305	1	NM_019741	1		0
	Slc30a4	Slc30a4	NM_011774.2:290	1	NM_011774	1		0
	Slc46a1	Slc46a1	NM_026740.2:750	1	NM_026740	1		0
	Slc4a2	Slc4a2	NM_009207.3:3042	2	NM_009207;NM_001253892	2		0
	Slc6a1	Slc6a1	NM_178703.4:1865	1	NM_178703	1		0
	Slc7a8	Slc7a8	NM_016972.2:1939	1	NM_016972	1		0
	Slco1a4	Slco1a4	NM_030687.1:90	1	NM_030687	1		0
	Slco2b1	Slco2b1	NM_175316.3:2720	3	NM_175316;NM_001252531;NM_001252530	3		0
	Slco4a1	Slco4a1	NM_148933.1:2940	1	NM_148933	1		0
	Slfn14	Slfn14	XM_894124.3:2814	1	XM_894124	1	NM_001166028	1
	Smad	Smad1	NM_008539.3:240	1	NM_008539	1		0
	Smad3	Smad3	NM_016769.3:1845	1	NM_016769	1		0
	Smad7	Smad7	NM_001042660.1:824	1	NM_001042660	1		0
	Sncaip	Sncaip	NM_001199151.1:1385	4	NM_001199151;NM_001199153;NM_001199154;NM_026408	4		0
	Snn	Snn	NM_009223.3:1340	1	NM_009223	1		0
	Snx24	Snx24	NM_029394.3:1555	1	NM_029394	1		0
	Socs3	Socs3	NM_007707.2:585	1	NM_007707	1		0
	Sox4	Sox4	NM_009238.2:2635	1	NM_009238	1		0
	Sparc	Sparc	NM_009242.4:174	1	NM_009242	1		0
	Spata13	Spata13	XM_901902.2:4665	1	XM_901902;NM_001033272	2		0
	Spint1	Spint1	NM_016907.3:1366	1	NM_016907	1		0
	Spire1	Spire1	NM_176832.2:2700	2	NM_176832;NM_194355	2		0
	Spp1	Spp1	NM_009263.3:420	5	NM_009263;NM_001204203;NM_001204201;NM_001204233;NM_001204202	5		0
	Spry1	Spry1	NM_011896.2:1610	1	NM_011896	1		0
	Spsb1	Spsb1	NM_029035.2:1569	1	NM_029035	1		0
	Spnb4	Sptbn4	NM_001199234.1:3929	4	NM_001199234;NM_001199236;NM_001199235;NM_032610	4		0
	St3gal6	St3gal6	NM_018784.2:765	1	NM_018784	1		0
	Stab1	Stab1	NM_138672.2:5890	1	NM_138672	1		0
	Sult1a1	Sult1a1	NM_133670.1:950	1	NM_133670	1		0
	Sv2a	Sv2a	NM_022030.3:2035	1	NM_022030	1		0
	Sv2b	Sv2b	NM_001109753.1:3775	2	NM_001109753;NM_153579	2		0
	Syngr1	Syngr1	NM_009303.2:115	2	NM_009303;NM_207708	2		0
	Synj1	Synj1	NM_001045515.1:4090	2	NM_001045515;NM_001164483	2		0
	Sytl1	Sytl1	NM_031393.2:1072	1	NM_031393	1		0
	Tagap	Tagap	NM_145968.2:350	1	NM_145968	1		0
	Tanc2	Tanc2	NM_181071.3:4135	1	NM_181071	1		0
	Tgfa	Tgfa	NM_031199.2:3360	1	NM_031199	1		0
	Tgfb1	Tgfb1	NM_011577.1:1470	1	NM_011577	1		0
	Tgfbr1	Tgfbr1	NM_009370.2:4425	1	NM_009370	1		0
	Tgfbr2	Tgfbr2	NM_009371.2:475	2	NM_009371;NM_029575	2		0
	Tgm1	Tgm1	NM_001161714.1:1530	3	NM_001161714;NM_019984;NM_001161715	3		0
	Timp2	Timp2	NM_011594.3:3269	1	NM_011594	1		0
	Tjp1	Tjp1	NM_009386.1:3565	2	NM_009386;NM_001163574	2		0
	Tlr1	Tlr1	NM_030682.1:805	2	NM_030682;NM_001276445	2		0
	Tlr2	Tlr2	NM_011905.2:255	1	NM_011905	1		0
	Tlr3	Tlr3	NM_126166.2:1165	1	NM_126166	1		0
	Tlr4	Tlr4	NM_021297.2:2510	1	NM_021297	1		0
	Tlr5	Tlr5	NM_016928.2:560	1	NM_016928	1		0
	Tlr6	Tlr6	NM_011604.3:475	1	NM_011604	1		0
	Tlr7	Tlr7	NM_133211.3:3210	1	NM_133211	1		0
	Tm9sf4	Tm9sf4	NM_133847.3:3205	1	NM_133847	1		0
	Tmc7	Tmc7	NM_172476.4:1285	1	NM_172476	1		0
	Tmcc3	Tmcc3	NM_172051.2:3825	3	NM_172051;NM_001168684;NM_177026	3		0
	Tmeff1	Tmeff1	NM_021436.2:845	1	NM_021436	1		0
	Tmem100	Tmem100	NM_026433.2:1350	1	NM_026433	1		0
	Tmem119	Tmem119	NM_146162.2:1550	1	NM_146162	1		0
	Tmem144	Tmem144	NM_027495.4:1525	1	NM_027495	1		0
	Tmem204	Tmem204	NM_001001183.1:1006	1	NM_001001183	1		0
	Tmem206	Tmem206	NM_025864.3:845	1	NM_025864	1		0
	Tmem47	Tmem47	NM_138751.2:730	1	NM_138751	1		0
	Tmem64	Tmem64	NM_181401.3:1125	1	NM_181401	1		0
	Tmem86a	Tmem86a	NM_026436.3:1335	1	NM_026436	1		0
	TNF	Tnf	NM_013693.1:1135	2	NM_013693;NM_001278601	2		0
	Tnfrsf11a	Tnfrsf11a	NM_009399.3:3870	1	NM_009399	1		0
	Tnfrsf17	Tnfrsf17	NM_011608.1:140	1	NM_011608	1		0
	Tppp	Tppp	NM_182839.2:3705	1	NM_182839	1		0
	Trem2	Trem2	NM_031254.2:7	2	NM_031254;NM_001272078	2		0
	Trim47	Trim47	NM_001205081.1:2019	2	NM_001205081;NM_172570	2		0
	Tspan18	Tspan18	NM_183180.2:2735	1	NM_183180	1		0
	Tspan3	Tspan3	NM_019793.3:440	1	NM_019793	1		0
	Tspan4	Tspan4	NM_053082.2:725	2	NM_053082;NM_001252588	2		0
	Tspan7	Tspan7	NM_019634.2:670	1	NM_019634	1		0
	Tspo	Tspo	NM_009775.4:241	1	NM_009775	1		0
	Ttc28	Ttc28	NM_024477.3:9770	1	NM_024477;NM_001267622	2		0
	Ttr	Ttr	NM_013697.4:855	1	NM_013697	1		0
	Tubb5	Tubb5	NM_011655.4:2260	1	NM_011655	1		0
	Tubgcp5	Tubgcp5	NM_146190.2:1975	1	NM_146190	1		0
	Unc13a	Unc13a	NM_001029873.2:7755	1	NM_001029873	1		0
	Upk1b	Upk1b	NM_178924.4:1555	1	NM_178924	1		0
	Usp2	Usp2	NM_016808.2:1710	3	NM_016808;NM_198091;NM_198092	3		0
	Vat1l	Vat1l	NM_173016.3:425	1	NM_173016	1		0
	Vegf	Vegfa	NM_001025250.3:3015	6	NM_001025250;NM_001110268;NM_001110267;NM_001110266;NM_001025257;NM_009505	6		0
	Vps11	Vps11	NM_027889.1:2680	1	NM_027889	1		0
	Vta1	Vta1	NM_025418.3:504	1	NM_025418	1		0
	Zfp691	Zfp691	NM_001145935.1:420	3	NM_001145935;NM_183140;NM_001145936	3		0
	Zfpm1	Zfpm1	NM_009569.3:3209	1	NM_009569	1		0
	Zmynd8	Zmynd8	NM_027230.3:4740	5	NM_027230;NR_045545;NM_001252585;NM_001252584	4	NM_001252587	1

## Sheet: MG468 Annotated genes
	Identified Microglial genes (Nature Neuroscience)	Fold Change (Nat. Neurosci)	P-value	mRNA transcriptoms/100ug RNA	Location	Type(s)
	P2RY12	351	0.00298	24003	Plasma Membrane	G-protein coupled receptor
	TMEM119	176	0.000971	7882	unknown	other
	OLFML3	157	0.00262	4837	Extracellular Space	other
	SALL1	95	0.00253	3438	Nucleus	transcription regulator
	P2RY13	81	0.000361	6942	Plasma Membrane	G-protein coupled receptor
	CX3CR1	74	0.00105	17283	Plasma Membrane	G-protein coupled receptor
	ITGB5	72	0.000666	6874	Plasma Membrane	other
	GPR34	70	0.000643	3872	Plasma Membrane	G-protein coupled receptor
	HEXB	62	0.000517	40737	Cytoplasm	enzyme
	C1QC	51	0.0025	17407	Extracellular Space	other
	RHOB	44	0.0162	10947	Cytoplasm	enzyme
	JUN	35	0.0456	10175	Nucleus	transcription regulator
	RAB3IL1	35	6.21e-06	719	unknown	other
	C1QB	33	0.00379	10736	Extracellular Space	other
	SERPINE2	31	0.00547	1598	Extracellular Space	other
	C1QA	31	0.000155	12305	Extracellular Space	other
	CCL2	31	0.027	2316	Extracellular Space	cytokine
	Fcrls	30	0.0336	4662	Plasma Membrane	other
	SCOC	30	0.00819	3788	Cytoplasm	other
	Siglech	30	9.75e-05	1919	Plasma Membrane	other
	SLC2A5	30	0.00287	1635	Plasma Membrane	transporter
	LRRC3	29	0.000139	1226	unknown	other
	PLXDC2	28	6.61e-05	3480	Extracellular Space	other
	CST3	28	0.00412	86614	Extracellular Space	other
	USP2	27	0.00622	1215	Cytoplasm	peptidase
	CTSF	27	0.000332	1027	Cytoplasm	peptidase
	CTTNBP2NL	27	0.00431	2027	Cytoplasm	other
	TGFBR1	26	0.00117	6604	Plasma Membrane	kinase
	ATP8A2	25	0.00218	867	Plasma Membrane	transporter
	LGMN	25	0.00326	5682	Cytoplasm	peptidase
	SLCO2B1	24	0.00104	3516	Plasma Membrane	transporter
	MAFB	23	0.000439	3555	Nucleus	other
	SLC1A3	23	0.000338	636	Plasma Membrane	transporter
	EGR1	23	0.0925	13546	Nucleus	transcription regulator
	BHLHE41	23	8.69e-05	1027	Nucleus	transcription regulator
	FCGR1A	22	0.00649	1369	Plasma Membrane	transmembrane receptor
	BASP1	22	0.000185	2027	Nucleus	transcription regulator
	HPGDS	21	0.000831	1140	Cytoplasm	enzyme
	CTSD	21	0.00604	34356	Cytoplasm	peptidase
	HSPA1A	21	0.0736	6295	Cytoplasm	other
	GPR56	19	0.0081	1004	Plasma Membrane	G-protein coupled receptor
	LAG3	19	0.00159	1414	Plasma Membrane	transmembrane receptor
	MERTK	19	0.00105	2771	Plasma Membrane	kinase
	CSF1R	19	0.00027	12774	Plasma Membrane	kinase
	CD34	19	0.0571	2771	Plasma Membrane	other
	ADAMTS1	19	0.0759	1611	Extracellular Space	peptidase
	F11R	18	0.00771	2065	Plasma Membrane	other
	GOLM1	18	0.00744	3890	Cytoplasm	other
	NUAK1	18	0.00126	1233	unknown	kinase
	CRYBB1	18	0.016	543	unknown	other
	LTC4S	17	0.00029	1377	Cytoplasm	enzyme
	SGCE	17	0.000842	705	Plasma Membrane	other
	CABLES1	16	0.000499	504	Nucleus	other
	PLA2G15	15	0.00166	1741	Cytoplasm	enzyme
	CTSS	15	0.000804	15893	Cytoplasm	peptidase
	CCL3L1	15	0.0989	5640	Extracellular Space	cytokine
	ABHD12	14	0.017	4120	unknown	enzyme
	ANG	14	0.00606	464	Extracellular Space	enzyme
	SALL3	14	0.0013	249	Nucleus	other
	OPHN1	13	0.000522	320	Cytoplasm	other
	SPARC	13	0.000204	1438	Extracellular Space	other
	PROS1	13	0.000721	748	Extracellular Space	other
	TANC2	13	0.00712	560	Nucleus	transcription regulator
	P2RY6	13	0.00782	1166	Plasma Membrane	G-protein coupled receptor
	CCR5	13	0.00438	1850	Plasma Membrane	G-protein coupled receptor
	LAIR1	13	0.000385	1937	Plasma Membrane	transmembrane receptor
	SLC7A8	12	0.00669	1043	Plasma Membrane	transporter
	ETV5	12	0.000835	925	Nucleus	transcription regulator
	IL1A	12	0.00464	653	Extracellular Space	cytokine
	EPB41L2	12	2.43e-05	2823	Plasma Membrane	other
	Asph	12	0.00158	1997	Cytoplasm	enzyme
	CHST7	12	0.0118	452	Cytoplasm	enzyme
	ADORA3	12	0.00166	1158	Plasma Membrane	G-protein coupled receptor
	RILPL1	12	9.37e-06	357	Cytoplasm	other
	PMEPA1	12	0.0127	1166	Plasma Membrane	other
	CCL13	11	0.06	1561	Extracellular Space	cytokine
	PDE3B	11	0.000286	2204	Cytoplasm	enzyme
	SCAMP5	10	0.000207	296	Cytoplasm	other
	SYNGR1	10	0.0012	418	Plasma Membrane	transporter
	PPP1R9A	10	0.00084	308	Plasma Membrane	other
	EYA4	10	0.00205	178	Cytoplasm	phosphatase
	RGMB	10	0.00822	764	Plasma Membrane	other
	TJP1	9	1.88e-05	789	Plasma Membrane	other
	AK1	9	0.0853	779	Cytoplasm	kinase
	B4GALT4	9	0.0139	719	Cytoplasm	enzyme
	ARHGAP5	9	0.00485	1903	Cytoplasm	enzyme
	GTF2H2	9	0.00406	1635	Nucleus	transcription regulator
	TREM2	9	0.000843	616	Plasma Membrane	transmembrane receptor
	CKB	9	0.00411	2202	Cytoplasm	kinase
	ACP2	9	0.000876	704	Cytoplasm	phosphatase
	PON3	9	0.0199	722	Extracellular Space	enzyme
	AGMO	8	5.31e-05	470	Cytoplasm	enzyme
	RNF180	8	0.00755	463	Cytoplasm	enzyme
	TNFRSF17	8	0.00805	205	Plasma Membrane	other
	FSCN1	8	8.64e-06	2226	Cytoplasm	other
	NPNT	8	0.143	715	Plasma Membrane	other
	ST3GAL6	8	0.000109	2015	Cytoplasm	enzyme
	TIMP2	8	0.0034	953	Extracellular Space	other
	BIN1	8	0.00216	2111	Nucleus	other
	PMP22	8	3.55e-05	616	Plasma Membrane	other
	ADAP2	8	0.000384	944	Cytoplasm	other
	CCL4	8	0.161	755	Extracellular Space	cytokine
	ENTPD1	8	0.000183	2196	Plasma Membrane	enzyme
	TMEM86A	7	0.0013	822	unknown	other
	KCTD12	7	0.000781	5808	Plasma Membrane	ion channel
	DST	7	0.00157	755	Plasma Membrane	other
	TLR4	7	0.000748	554	Plasma Membrane	transmembrane receptor
	TMEM144	7	0.00287	514	unknown	other
	CTSL2	7	0.0166	822	Cytoplasm	peptidase
	ABCC3	7	0.036	745	Plasma Membrane	transporter
	Mef2a	7	0.0153	621	Nucleus	transcription regulator
	FRMD4B	7	3.22e-06	676	Cytoplasm	other
	PDGFB	7	0.0025	1405	Extracellular Space	growth factor
	PALD1	7	0.000623	410	Cytoplasm	phosphatase
	TUBGCP5	6	0.0388	1155	Cytoplasm	other
	TMCC3	6	0.00264	416	unknown	other
	RTN4RL1	6	0.00231	603	Plasma Membrane	other
	RAPGEF5	6	0.0339	906	Nucleus	other
	NPL	6	0.0983	696	unknown	enzyme
	STAB1	6	0.000752	513	Plasma Membrane	transporter
	LACC1	6	0.000673	470	unknown	other
	TMC7	6	0.00801	158	unknown	other
	NRIP1	6	4.14e-05	1147	Nucleus	transcription regulator
	KCND1	6	0.0361	352	Plasma Membrane	ion channel
	TRIM47	6	0.0355	907	Cytoplasm	other
	TMEM206	6	0.000787	514	unknown	other
	HPS4	6	0.0123	470	Cytoplasm	other
	TLR3	6	1.79e-15	411	Plasma Membrane	transmembrane receptor
	ITGA6	6	0.0029	1336	Plasma Membrane	other
	DAGLA	6	0.00295	244	Plasma Membrane	enzyme
	EXTL3	6	6.46e-11	527	Cytoplasm	enzyme
	MLPH	6	0.0406	335	Cytoplasm	other
	TLR7	6	0.000821	935	Plasma Membrane	transmembrane receptor
	ARHGAP22	6	1.79e-06	514	Cytoplasm	other
	CXXC5	5	9.42e-06	921	unknown	other
	P4HA1	5	0.000208	869	Cytoplasm	enzyme
	CYSLTR1	5	2.57e-05	252	Plasma Membrane	G-protein coupled receptor
	FGD2	5	0.000132	771	Cytoplasm	other
	KCNK13	5	0.00151	554	Plasma Membrane	ion channel
	GBGT1	5	0.0289	411	unknown	enzyme
	C18orf1	5	0.0132	741	unknown	other
	CADM1	5	0.0104	474	Plasma Membrane	other
	BCO2	5	0.00563	514	Cytoplasm	enzyme
	ADRB1	5	0.00105	453	Plasma Membrane	G-protein coupled receptor
	CD14	5	0.00648	953	Plasma Membrane	transmembrane receptor
	C3AR1	5	9.14e-06	1514	Plasma Membrane	G-protein coupled receptor
	LARGE	5	0.00148	205	Cytoplasm	enzyme
	LEPREL1	5	3.81e-05	352	unknown	enzyme
	Liph	5	0.000953	308	Extracellular Space	enzyme
	UPK1B	5	0.0963	676	Plasma Membrane	other
	ABCA1	5	0.000155	403	Plasma Membrane	transporter
	MEF2C	5	0.0102	1520	Nucleus	transcription regulator
	P2RX7	5	0.0102	436	Plasma Membrane	ion channel
	SLC46A1	5	1.64e-05	655	Plasma Membrane	transporter
	EBF3	4	0.00966	162	Nucleus	other
	PPP1R15A	4	0.132	1964	Cytoplasm	other
	IL10RA	4	0.000496	2241	Plasma Membrane	transmembrane receptor
	RASGRP3	4	5.23e-05	733	Cytoplasm	other
	FOS	4	0.154	13366	Nucleus	transcription regulator
	Chn2	4	2.22e-10	252	Cytoplasm	other
	TPPP	4	0.0126	416	Cytoplasm	other
	GAB1	4	0.00205	410	Cytoplasm	other
	SLC24A3	4	0.000128	103	Plasma Membrane	transporter
	HAVCR2	4	0.00357	411	Plasma Membrane	other
	NAV2	4	0.000481	308	Nucleus	other
	APBB2	4	0.00066	308	Cytoplasm	other
	CLSTN1	4	6.37e-07	347	Plasma Membrane	other
	BLNK	4	0.00132	2260	Cytoplasm	other
	SPSB1	4	0.0393	440	Cytoplasm	other
	TMEM100	4	0.0268	376	unknown	other
	SLC12A2	4	0.0118	422	Plasma Membrane	transporter
	GNAQ	4	0.0107	354	Plasma Membrane	enzyme
	PTPRM	4	0.00158	220	Plasma Membrane	phosphatase
	FRMD4A	4	1.76e-09	925	Plasma Membrane	other
	CD86	4	0.0141	1140	Plasma Membrane	transmembrane receptor
	TNFRSF11A	4	0.0118	504	Plasma Membrane	transmembrane receptor
	KHDRBS3	4	0.116	359	Nucleus	other
	SPINT1	3	0.127	554	Extracellular Space	other
	MYO1B	3	0.00362	252	Cytoplasm	other
	PPM1L	3	0.0214	205	Cytoplasm	phosphatase
	TGFBR2	3	1.22e-05	1316	Plasma Membrane	kinase
	FADS1	3	0.00662	655	Plasma Membrane	enzyme
	CMKLR1	3	0.0139	663	Plasma Membrane	G-protein coupled receptor
	TLR6	3	0.041	403	Plasma Membrane	transmembrane receptor
	GAS6	3	0.00571	573	Extracellular Space	growth factor
	HIST1H2AB	3	0.157	226	Nucleus	other
	SCARB2	3	0.00752	974	Plasma Membrane	other
	ATF3	3	0.256	3343	Nucleus	transcription regulator
	SPIRE1	3	7.04e-07	453	Cytoplasm	other
	ACVR1	3	0.00221	193	Plasma Membrane	kinase
	TSPAN7	3	0.00583	370	Plasma Membrane	other
	ABI3	3	0.00019	1834	Plasma Membrane	other
	LRP12	3	3.26e-06	205	Plasma Membrane	transmembrane receptor
	JAM2	3	0.00789	308	Plasma Membrane	other
	TTC28	3	6.81e-05	286	unknown	other
	PLXNA4	3	3.63e-06	514	Plasma Membrane	transmembrane receptor
	ADAMTS16	3	0.0555	151	Extracellular Space	other
	LRRC8A	3	3.38e-06	495	Extracellular Space	other
	RGS1	3	0.203	1164	Plasma Membrane	other
	IL18	3	0.00106	197	Extracellular Space	cytokine
	ICAM1	3	0.00764	387	Plasma Membrane	transmembrane receptor
	PDGFA	3	2.67e-05	453	Extracellular Space	growth factor
	SNX24	3	1.06e-05	205	unknown	transporter
	LY96	3	1.08e-05	411	Plasma Membrane	other
	RTN1	3	0.00639	265	Cytoplasm	other
	RAP1GDS1	3	1.31e-05	826	unknown	other
	DNAJB4	3	0.199	336	Nucleus	other
	PAK1	3	0.000102	512	Cytoplasm	kinase
	ARHGAP12	3	1.72e-05	604	Cytoplasm	other
	PPFIA4	3	0.00173	522	Plasma Membrane	phosphatase
	EPN2	3	0.00264	151	Cytoplasm	other
	GARNL3	2	0.00171	162	unknown	other
	SESN1	2	0.016	911	Nucleus	other
	OR5V1	2	0.103	205	Plasma Membrane	G-protein coupled receptor
	CSF3R	2	0.0982	1192	Plasma Membrane	transmembrane receptor
	SNN	2	0.0238	372	Plasma Membrane	other
	PEA15	2	0.00627	583	Cytoplasm	transporter
	TSPAN4	2	0.0256	205	Plasma Membrane	other
	LIMK1	2	0.000118	302	Cytoplasm	kinase
	TGFA	2	0.0108	554	Extracellular Space	growth factor
	PTMS	2	0.00131	634	Nucleus	other
	ENG	2	0.0731	402	Plasma Membrane	transmembrane receptor
	CRYL1	2	0.0767	514	Cytoplasm	enzyme
	TMEM64	2	0.00255	501	unknown	other
	IL1RL2	2	0.00162	302	Plasma Membrane	transmembrane receptor
	SOCS3	2	0.174	655	Cytoplasm	other
	RYK	2	0.0504	252	Plasma Membrane	kinase
	TSPAN3	2	0.0192	229	Plasma Membrane	other
	RGL1	2	0.168	308	Cytoplasm	other
	IL21R	2	0.0181	616	Plasma Membrane	transmembrane receptor
	MR1	2	0.00675	308	Plasma Membrane	transmembrane receptor
	TGFB1	2	0.000172	1839	Extracellular Space	growth factor
	SBF2	2	0.00931	411	Cytoplasm	other
	RAB6B	2	0.0104	252	Cytoplasm	enzyme
	IL10RB	2	0.000752	862	Plasma Membrane	transmembrane receptor
	RBBP9	2	0.0101	302	Nucleus	other
	SLC30A4	2	0.00786	151	Cytoplasm	transporter
	MAP2K1	2	0.00232	639	Cytoplasm	kinase
	TM9SF4	2	0.0128	308	Cytoplasm	transporter
	Inflammation-related genes (affected in mouse models of SOD1, EAE and AD)
	C4a
	Ccl3
	Ccl5
	Csf1
	Gnas
	Hmgn1
	Map3k7
	Mapk14
	Mef2d
	Myc
	Nfkb1
	Nr3c1
	Ripk2
	Rock2
	Tlr1
	Tlr2
	Tlr5
	M0 (MCSF+TGFb)-affected MG genes (Nature Neuroscience)
	Sult1a1
	Fcnb
	Cntn3
	Ncam1
	Nlgn3
	Camk2n1
	D18Ertd653e
	Ptgds
	Grm1
	Cfp
	Slfn14
	Plxna1
	Spnb4
	Gpm6a
	Tmeff1
	Aif1
	Vat1l
	Prune2
	Cpne2
	M1 (GMCSF+IFNg/LPS)-affected MG genes (Nature Neuroscience)
	Cnn3
	9030625A04Rik
	Dfna5
	Tgm1
	Cntn6
	Adcyap1r1
	Gpm6b
	Omg
	Chl1
	Psd
	Mmp2
	Sytl1
	Nrcam
	Slc6a1
	Kl
	Gas7
	Ptprg
	Enpp2
	Zmynd8
	Cntn1
	Ttr
	Slco1a4
	Golga3
	Ctnna2
	Tmem47
	Pitpnm1
	Nefl
	Sv2b
	Kcnma1
	Egr2
	Magi3
	Olfr920
	Aplp1
	Tmem195
	Igf1
	Ccl6
	M2 (MCSF+IL4)-affected MG genes (Nature Neuroscience)
	Dab2
	Abhd6
	Slc2a3
	Ap3d1
	Jmy
	Sez6l
	Fgfr1
	Exoc1
	Igf2
	Chi3l1
	Klhl38
	Gpr37l1
	Ank2
	D3Bwg0562e
	Unc13a
	Ptprz1
	Clu
	Unique Genes affected in AD microglia
	Ganc
	Spry1
	Bend6
	Mecp2
	Prrt2
	Nfia
	Gp9
	Mras
	Axl
	Rptor
	Ptgfrn
	Sv2a
	Kitl
	Ppap2a
	Cbr3
	Synj1
	Errfi1
	Vta1
	Slc4a2
	Hist1h2ac
	Apoe
	Inpp4b
	Fcgr1
	X99384
	Hvcn1
	Epb4.1l2
	Unique Genes affected in EAE microglia
	Cxcl16
	Ccnd1
	Sec22b
	Sncaip
	Nedd1
	Eps15l1
	Abi1
	Polr2b
	Ahcyl1
	Itga9
	Vps11
	Ctsl
	Pgrmc1
	Gmfb
	Unique Gene affected in SOD1 microglia
	Olfr110
	Cd83
	Rasgef1b
	Cbr1
	Ccl12
	Klf12
	Qdpr
	Pik3r4
	Agpat3
	Fcgrt
	Flot1
	Manba
	Napg
	Tspan18
	1810011O10Rik
	House-kepping genes (HKGs)
	Cltc
	Gapdh
	Gusb
	Hprt1
	Pgk1
	Tubb5
	Identified miR-155-gene targets in microglia (predicted and/or validated targets)
	CEBPB
	Bach1
	Jarid2
	Carhsp1
	Inpp5d (Ship1)
	Cux1 (Cutl1)
	Csf1r
	Sall1
	Olfml3
	Fos
	1810011O10Rik
	Nfia
	Cttnbp2nl
	Mecp2
	Rapgef5
	Rgl1
	Rptor
	Mafb
	X99384
	Ccnd1
	Fads1
	Tlr6
	Tgfbr2

## Sheet: HKGs-Normalized
Gene Name	Accession #	Class Name	Naïve MG H2O	Naïve MG LAQ	TBI ipsilateral MG H2O	TBI Ipsilateral MO H2O	TBI Contralateral MG H2O	TBI ipsilateral MG LAQ	TBI Ipsilateral MO LAQ	TBI Contralateral MG LAQ	Sham ipsilateral MG H2O	Sham Contralateral MG H2O	Sham ipsilateral MG LAQ	Sham Contralateral MG LAQ
1700001E04Rik	AK005583.1	Endogenous	19.02	140.9	71.58	142.02	51.54	50.2	72.98	113.64	64.4	102.07	83.14	77.22
1810011O10Rik	NM_026931.2	Endogenous	22.82	28.18	23.08	35.5	17.18	24.22	10.43	21.55	24.69	17.25	18.38	23.5
4933406P04Rik	XR_141521.1	Endogenous	15.21	28.18	4.24	35.5	1.43	3.52	20.85	6.86	3.22	4.31	4.38	3.36
5430435G22Rik	NM_145509.2	Endogenous	7.61	56.36	8.01	35.5	7.16	6.6	62.55	3.92	4.83	10.06	7	3.36
544988	XR_105501.1	Endogenous	7.61	28.18	1.88	142.02	2.86	2.64	41.7	6.86	2.15	2.88	2.63	10.07
9030625A04Rik	NM_172488.2	Endogenous	83.67	28.18	111.61	35.5	93.78	89.39	10.43	119.51	110.02	70.44	72.64	53.72
A430107D22Rik	NM_178785.3	Endogenous	53.25	169.08	91.36	106.51	112.4	99.51	10.43	135.19	105.73	123.64	151.4	114.15
Abca1	NM_013454.3	Endogenous	41.84	28.18	87.6	35.5	73.02	88.51	72.98	79.35	74.06	76.19	70.01	40.29
Abcc3	NM_029600.3	Endogenous	76.07	140.9	130.45	142.02	131.72	96.43	62.55	129.31	131.49	130.82	126.9	124.22
Abhd12	NM_024465.3	Endogenous	433.58	281.8	745.98	71.01	666.5	570.67	41.7	652.42	594.1	636.87	504.09	345.81
Abhd6	NM_025341.3	Endogenous	22.82	56.36	4.24	35.5	4.3	4.4	31.28	8.82	7.51	4.31	8.75	6.71
Abi1	NM_001077190.1	Endogenous	144.53	28.18	205.33	35.5	166.8	166.44	20.85	196.9	156.71	195.52	139.15	94.01
Abi3	NM_001163464.1	Endogenous	235.8	225.44	383.82	35.5	422.38	287.53	31.28	489.81	412.17	418.35	463.83	476.74
Acp2	NM_007387.2	Endogenous	178.75	197.26	237.36	35.5	208.33	194.19	10.43	200.82	204.47	208.46	155.78	161.15
Acvr1	NM_007394.3	Endogenous	45.64	28.18	52.28	106.51	40.81	34.79	20.85	51.92	52.06	51.75	54.26	53.72
Adamts1	NM_009621.4	Endogenous	1395.81	789.03	30.61	284.03	30.78	99.51	62.55	50.94	34.35	11.5	21.88	13.43
Adamts16	NM_172053.2	Endogenous	19.02	225.44	21.66	106.51	24.34	13.65	72.98	20.57	17.17	8.63	14	20.14
Adap2	NM_172133.1	Endogenous	171.15	84.54	268.44	71.01	277.05	220.6	31.28	298.78	263.51	264.52	227.54	221.58
Adcyap1r1	NM_001025372.1	Endogenous	11.41	56.36	3.3	142.02	5.01	2.64	41.7	5.88	4.29	4.31	4.38	10.07
Adora3	NM_001174169.1	Endogenous	110.3	112.72	176.13	106.51	128.86	121.53	10.43	156.74	120.75	140.89	135.65	141.01
Adrb1	NM_007419.2	Endogenous	106.49	112.72	111.14	35.5	99.51	70.89	10.43	108.74	171.2	135.14	84.01	67.15
Agpat3	NM_053014.3	Endogenous	34.23	112.72	45.21	35.5	47.96	39.19	20.85	53.88	50.45	35.94	49.88	43.65
Ahcyl1	NM_145542.3	Endogenous	53.25	112.72	76.76	35.5	68.73	59	104.25	81.31	54.74	73.32	60.39	50.36
Aif1	NM_019467.2	Endogenous	7.61	140.9	5.18	71.01	2.86	3.52	31.28	5.88	5.9	7.19	3.5	10.07
Ak1	NM_001198790.1	Endogenous	53.25	140.9	71.58	177.52	54.41	51.96	41.7	73.47	64.94	66.13	53.38	77.22
Alcam	NM_009655.1	Endogenous	7.61	197.26	3.77	142.02	6.44	2.2	72.98	3.92	3.22	14.38	4.38	16.79
Ang	NM_007447.2	Endogenous	45.64	28.18	85.71	35.5	81.61	73.98	10.43	99.92	74.6	77.63	65.64	87.29
Ank2	NM_001034168.1	Endogenous	11.41	84.54	1.88	35.5	2.86	4.84	10.43	9.8	6.98	10.06	3.5	10.07
Ap3d1	NM_007460.1	Endogenous	45.64	28.18	59.34	35.5	88.77	52.4	10.43	94.04	72.45	66.13	88.39	70.5
Apbb2	NM_009686.1	Endogenous	22.82	112.72	27.79	142.02	17.18	23.34	41.7	26.45	11.81	14.38	12.25	30.22
Aplp1	NM_007467.3	Endogenous	15.21	140.9	6.12	35.5	5.73	3.96	62.55	3.92	4.29	5.75	1.75	3.36
Apoc1	NM_007469.4	Endogenous	3.8	169.08	1.41	35.5	2.15	1.32	41.7	0.98	1.61	2.88	4.38	3.36
Apod	XM_003689301.1	Endogenous	19.02	84.54	1.88	35.5	2.15	1.32	10.43	0.98	1.07	4.31	0.88	3.36
Apoe	NM_009696.2	Endogenous	167.34	422.69	666.86	177.52	619.25	756.04	177.23	505.48	771.74	369.47	511.96	268.59
Arg1	NM_007482.3	Endogenous	7.61	112.72	1.41	106.51	2.15	2.2	72.98	4.9	3.22	1.44	1.75	6.71
Arhgap12	NM_001039692.1	Endogenous	76.07	28.18	106.43	106.51	94.5	88.51	52.13	138.13	104.12	126.51	99.77	83.93
Arhgap22	NM_153800.4	Endogenous	49.44	225.44	63.11	35.5	60.14	81.46	41.7	180.25	89.63	97.76	123.4	83.93
Arhgap5	NM_009706.2	Endogenous	262.43	140.9	486.49	35.5	340.77	331.13	31.28	498.62	332.74	352.22	314.18	322.3
Asph	NM_001177849.1	Endogenous	296.66	253.62	575.5	106.51	498.98	419.63	145.95	583.85	400.9	444.23	399.07	355.88
Atf3	NM_007498.3	Endogenous	2867.68	1183.54	30.14	177.52	30.07	98.63	52.13	42.12	50.98	34.5	39.38	30.22
Atp8a2	NM_015803.2	Endogenous	148.33	169.08	299.05	71.01	257.01	210.48	52.13	315.44	263.51	268.84	211.79	174.58
Axl	NM_009465.3	Endogenous	19.02	28.18	26.84	71.01	20.05	26.86	52.13	26.45	18.25	11.5	21.88	3.36
B4galt4	NM_019804.3	Endogenous	57.05	140.9	135.63	177.52	114.54	96.43	52.13	142.04	121.83	163.89	105.02	114.15
B930046C15Rik	AK047289.1	Endogenous	136.92	140.9	767.64	426.05	632.85	533.24	125.1	1029.58	596.25	721.69	650.24	721.83
Bach1	NM_007520.2	Endogenous	91.28	197.26	141.28	106.51	148.19	106.56	93.83	154.78	132.56	138.01	162.78	157.8
Bach2	NM_007521.3	Endogenous	15.21	28.18	44.74	71.01	40.09	21.58	41.7	39.18	48.3	37.38	31.51	33.57
Basp1	NM_027395.2	Endogenous	349.9	281.8	330.6	106.51	335.04	267.28	114.68	301.72	267.8	327.78	260.8	218.23
Bco2	NM_133217.3	Endogenous	76.07	140.9	152.12	106.51	129.58	115.37	31.28	179.27	137.93	129.39	130.4	157.8
Bend6	NM_177235.3	Endogenous	30.43	140.9	18.37	142.02	22.91	14.09	31.28	14.69	17.17	28.75	12.25	30.22
Bhlhb2	NM_011498.4	Endogenous	7.61	28.18	2.35	35.5	3.58	0.44	10.43	0.98	2.15	4.31	1.75	3.36
Bhlhe41	NM_024469.1	Endogenous	68.46	28.18	162.01	142.02	112.4	188.02	20.85	177.31	128.27	125.07	116.4	127.58
Bin1	NM_001083334.1	Endogenous	239.61	197.26	386.18	106.51	407.34	313.51	62.55	438.87	404.66	365.16	373.69	302.16
Blnk	NM_008528.4	Endogenous	277.64	338.15	337.67	35.5	284.21	312.63	31.28	384.99	319.32	288.96	278.3	235.01
C1qa	NM_007572.2	Endogenous	1296.92	1380.8	2102.3	35.5	1780.43	1865.67	10.43	1976.86	1804.31	1786.97	1698.67	1275.79
C1qb	NM_009777.2	Endogenous	1871.22	817.21	2980.15	142.02	2444.06	2688.21	20.85	2827.17	2631.87	2475.59	2302.52	1661.88
C1qc	NM_007574.2	Endogenous	2034.76	1718.95	3437.91	106.51	2865.73	2934.35	83.4	2874.19	2906.65	2788.99	2689.34	1960.69
C3ar1	NM_009779.2	Endogenous	391.74	394.51	286.34	284.03	265.6	272.12	83.4	307.6	246.34	250.15	287.05	268.59
C4a	NM_011413.2	Endogenous	7.61	56.36	22.13	35.5	36.51	38.75	10.43	24.49	35.42	11.5	30.63	10.07
CD200R	NM_021325.3	Endogenous	19.02	140.9	26.84	106.51	23.62	21.14	31.28	38.2	19.32	18.69	15.75	36.93
CEBPB	NM_009883.3	Endogenous	152.13	309.98	81.94	248.53	78.75	71.33	156.38	76.41	107.87	96.32	96.27	77.22
CXCL10	NM_021274.1	Endogenous	26.62	56.36	12.24	71.01	16.47	22.9	52.13	14.69	19.86	8.63	10.5	20.14
Cables1	NM_001146287.1	Endogenous	129.31	197.26	140.81	213.02	113.11	103.92	20.85	145.96	103.04	113.57	85.76	73.86
Cadm1	NM_207675.2	Endogenous	41.84	28.18	98.43	106.51	68.73	78.38	10.43	90.12	65.47	64.69	66.51	57.07
Camk2n1	NM_025451.2	Endogenous	3.8	169.08	9.89	106.51	6.44	4.84	20.85	10.78	8.59	17.25	9.63	26.86
Capn3	NM_001109761.1	Endogenous	95.08	84.54	172.84	106.51	163.94	144.43	10.43	200.82	164.76	156.7	160.15	141.01
Carhsp1	NM_025821.2	Endogenous	30.43	84.54	14.13	71.01	5.73	11.01	41.7	18.61	14.49	7.19	12.25	13.43
Cbr1	NM_007620.2	Endogenous	30.43	28.18	27.79	35.5	30.07	20.26	10.43	32.33	32.2	35.94	28.88	33.57
Cbr3	NM_173047.3	Endogenous	15.21	225.44	8.48	35.5	5.73	5.28	93.83	13.71	6.44	18.69	6.13	23.5
Ccl2	NM_011333.3	Endogenous	68.46	169.08	44.74	106.51	40.81	97.31	72.98	48	50.45	11.5	64.76	23.5
Ccl3	NM_011337.1	Endogenous	806.3	394.51	107.38	35.5	95.93	252.75	52.13	105.8	99.82	44.57	106.77	26.86
Ccl4	NM_013652.1	Endogenous	205.38	281.8	18.37	142.02	17.18	42.27	41.7	25.47	16.1	10.06	17.5	16.79
Ccl5	NM_013653.1	Endogenous	15.21	56.36	7.06	106.51	7.16	9.69	62.55	16.65	6.98	8.63	4.38	10.07
Ccl6	NM_009139.2	Endogenous	7.61	112.72	26.84	35.5	27.2	22.46	41.7	22.53	16.1	21.56	19.25	16.79
Ccnd1	NM_007631.1	Endogenous	79.87	112.72	60.28	177.52	50.11	49.76	62.55	88.17	49.91	74.76	70.01	77.22
Ccr5	NM_009917.5	Endogenous	140.72	112.72	205.8	35.5	180.41	147.07	41.7	192.98	181.4	179.7	203.04	171.22
Ccrl2	NM_017466.4	Endogenous	76.07	84.54	22.61	35.5	20.76	29.94	41.7	32.33	18.78	18.69	14	6.71
Cd14	NM_009841.3	Endogenous	212.98	366.33	167.66	71.01	148.19	140.46	125.1	156.74	159.39	126.51	150.53	134.29
Cd200r4	NM_207244.2	Endogenous	7.61	56.36	6.12	71.01	5.73	7.93	31.28	9.8	8.59	15.81	9.63	10.07
Cd34	NM_001111059.1	Endogenous	201.57	112.72	365.93	71.01	303.54	267.72	41.7	288.01	258.14	271.71	235.42	154.44
Cd83	NM_009856.2	Endogenous	53.25	28.18	125.27	35.5	98.08	108.76	72.98	98.94	122.9	83.38	81.39	57.07
Cd86	NM_019388.3	Endogenous	266.23	338.15	244.42	142.02	211.9	225.89	83.4	251.76	216.28	222.83	196.03	198.08
Cfp	NM_008823.3	Endogenous	22.82	169.08	6.12	106.51	4.3	5.28	114.68	22.53	6.98	11.5	6.13	26.86
Ch25h	NM_009890.1	Endogenous	11.41	112.72	6.12	71.01	10.02	7.05	62.55	1.96	6.44	7.19	7	6.71
Chi3l1	NM_007695.2	Endogenous	3.8	56.36	5.18	35.5	5.73	5.72	10.43	6.86	4.29	8.63	4.38	13.43
Chi3l3	NM_009892.1	Endogenous	11.41	169.08	14.13	35.5	15.03	61.65	354.46	14.69	11.27	10.06	11.38	30.22
Chl1	NM_007697.2	Endogenous	3.8	140.9	3.77	71.01	2.86	0.88	10.43	3.92	1.61	1.44	2.63	10.07
Chn2	NM_001163640.1	Endogenous	60.85	84.54	45.68	35.5	32.22	29.06	41.7	54.86	39.18	51.75	38.51	33.57
Chst7	NM_021715.1	Endogenous	72.26	112.72	90.42	35.5	64.43	71.77	41.7	96.98	59.03	80.51	81.39	77.22
Ckb	NM_021273.4	Endogenous	395.54	338.15	437.98	35.5	410.21	345.66	62.55	425.15	354.21	399.66	364.06	268.59
Clec7a	NM_020008.2	Endogenous	7.61	112.72	29.67	71.01	21.48	27.74	31.28	19.59	19.86	7.19	22.75	13.43
Clstn1	NM_023051.4	Endogenous	30.43	28.18	51.33	106.51	50.83	33.91	83.4	60.74	37.57	50.32	41.13	57.07
Clu	NM_013492.2	Endogenous	30.43	56.36	6.12	71.01	7.16	3.96	31.28	8.82	4.83	2.88	5.25	20.14
Cmklr1	NM_008153.3	Endogenous	79.87	112.72	97.96	106.51	124.57	84.1	10.43	130.29	116.46	150.95	105.89	161.15
Cnn3	NM_028044.2	Endogenous	3.8	112.72	3.3	106.51	3.58	3.08	31.28	4.9	4.29	7.19	4.38	3.36
Cntn1	NM_001159647.1	Endogenous	3.8	84.54	4.24	142.02	4.3	1.76	20.85	3.92	1.07	2.88	2.63	3.36
Cntn3	NM_008779.2	Endogenous	3.8	56.36	1.88	71.01	0.72	4.84	20.85	1.96	2.15	4.31	2.63	3.36
Cntn6	NM_017383.3	Endogenous	11.41	28.18	3.3	35.5	2.86	2.64	10.43	3.92	1.07	7.19	0.88	3.36
Cox2	NM_011198.3	Endogenous	7.61	28.18	0.47	35.5	2.15	3.08	10.43	2.94	0.54	1.44	3.5	3.36
Cpne2	NM_153507.2	Endogenous	7.61	84.54	5.18	71.01	4.3	7.05	20.85	8.82	5.37	11.5	7.88	13.43
Crybb1	NM_023695.2	Endogenous	110.3	140.9	81	106.51	79.46	81.9	31.28	113.64	96.07	125.07	103.27	100.72
Cryl1	NM_030004.3	Endogenous	45.64	56.36	57.93	71.01	47.96	34.79	31.28	54.86	49.91	50.32	44.63	77.22
Csf1	NM_001113530.1	Endogenous	26.62	56.36	39.56	71.01	37.23	46.67	31.28	44.08	34.35	21.56	34.13	33.57
Csf1r	NM_001037859.1	Endogenous	1684.86	1324.44	3384.69	71.01	2884.34	2666.63	72.98	3239.59	2766.04	2747.3	2724.35	2215.85
Csf3r	NM_007782.2	Endogenous	91.28	112.72	283.04	71.01	229.09	253.63	41.7	324.25	237.21	230.02	278.3	231.66
Csmd3	NM_001081391.2	Endogenous	68.46	28.18	66.4	142.02	47.96	36.11	72.98	53.88	42.93	50.32	35.88	33.57
Cst3	NM_009976.3	Endogenous	12809.5	7552.13	14406.7	568.06	13219	10923.2	771.48	14693.2	11983.5	17050.2	13077.4	16800.1
Cst7	NM_009977.3	Endogenous	49.44	84.54	43.33	142.02	44.39	29.94	72.98	49.96	34.88	44.57	35.88	33.57
Ctnna2	NM_001109764.1	Endogenous	7.61	56.36	2.83	71.01	0.72	2.64	10.43	3.92	3.22	5.75	3.5	3.36
Ctsd	NM_009983.2	Endogenous	4868.21	3127.93	10025	213.02	7801.11	9626.03	166.81	7683.12	7359.47	6191.86	6586.39	4700.28
Ctsf	NM_019861.1	Endogenous	110.3	112.72	192.15	35.5	167.52	151.91	41.7	172.41	134.71	146.64	127.77	83.93
Ctsl	NM_009984.3	Endogenous	136.92	225.44	214.28	213.02	156.78	234.7	41.7	169.47	162.61	140.89	135.65	83.93
Ctss	NM_021281.2	Endogenous	2088.01	1578.06	3776.99	71.01	3172.13	3195.03	239.78	3121.05	2866.94	2771.74	2599.2	2081.55
Cttnbp2nl	NM_001163332.1	Endogenous	167.34	225.44	381	71.01	297.1	294.14	10.43	388.91	272.63	310.53	280.05	167.87
Cux1	NM_009986.3	Endogenous	114.1	56.36	266.08	35.5	254.86	239.98	114.68	260.58	252.24	230.02	242.42	235.01
Cx3cr1	NM_009987.3	Endogenous	1228.46	648.13	1359.15	71.01	1137.56	927.77	31.28	1233.34	1044.38	1236.36	935.54	933.34
Cxcl16	NM_023158.6	Endogenous	45.64	197.26	60.75	106.51	41.52	72.21	52.13	45.06	62.25	40.25	44.63	26.86
Cxcl2	NM_009140.2	Endogenous	11.41	140.9	1.88	106.51	5.73	7.49	41.7	3.92	3.22	7.19	2.63	3.36
Cxcr4	NM_009911.3	Endogenous	15.21	225.44	5.65	106.51	10.02	14.97	125.1	10.78	5.9	5.75	7.88	13.43
Cxxc5	NM_133687.2	Endogenous	193.97	197.26	222.29	71.01	188.28	155.44	20.85	221.39	178.18	185.45	160.15	127.58
Cybb	NM_007807.2	Endogenous	19.02	84.54	10.83	213.02	15.75	25.98	145.95	16.65	10.2	21.56	15.75	13.43
Cysltr1	NM_021476.4	Endogenous	19.02	56.36	52.28	35.5	37.23	39.19	20.85	39.18	40.25	50.32	33.26	30.22
D18Ertd653e	NM_172631.3	Endogenous	152.13	225.44	294.34	177.52	248.42	200.79	62.55	318.37	246.87	244.4	236.29	137.65
D3Bwg0562e	NM_177664.5	Endogenous	7.61	56.36	2.83	35.5	7.16	3.52	31.28	2.94	3.22	5.75	7.88	6.71
D830030K20Rik	NM_177135.4	Endogenous	22.82	28.18	32.97	142.02	17.9	28.62	31.28	49.96	24.69	48.88	42.88	53.72
Dab2	NM_023118.2	Endogenous	19.02	112.72	16.48	71.01	11.45	12.33	31.28	17.63	11.81	21.56	18.38	23.5
Dagla	NM_198114.2	Endogenous	34.23	84.54	32.02	35.5	42.95	34.35	20.85	38.2	43.47	41.69	35.01	47
Dfna5	NM_018769.3	Endogenous	15.21	84.54	3.77	71.01	7.87	1.76	31.28	7.84	3.76	5.75	7	3.36
Dnajb4	NM_027287.3	Endogenous	285.25	197.26	23.55	35.5	20.05	17.17	10.43	25.47	27.37	17.25	20.13	33.57
Dst	NM_133833.2	Endogenous	102.69	394.51	218.99	35.5	158.93	158.08	62.55	228.25	162.08	165.33	224.04	167.87
ENSMUSG00000079376	NM_001205306.1	Endogenous	72.26	28.18	278.8	71.01	256.29	158.08	31.28	366.38	236.68	368.03	249.42	335.73
Ebf3	NM_001113414.1	Endogenous	26.62	140.9	29.67	35.5	23.62	20.7	10.43	46.04	23.08	46	21.88	23.5
Ecscr	NM_001033141.1	Endogenous	174.95	84.54	159.65	71.01	148.91	125.05	41.7	143.02	137.93	145.2	125.15	144.37
Egr1	NM_007913.5	Endogenous	9683.18	5213.22	124.8	142.02	115.97	225.45	125.1	233.15	134.17	60.38	128.65	40.29
Egr2	NM_010118.2	Endogenous	68.46	281.8	7.54	35.5	4.3	3.52	10.43	1.96	5.9	1.44	2.63	13.43
Eng	NM_001146350.1	Endogenous	79.87	140.9	89.95	71.01	103.09	56.8	52.13	113.64	98.75	130.82	112.02	100.72
Enpp2	NM_001136077.1	Endogenous	190.16	28.18	34.85	71.01	90.92	45.35	20.85	111.68	25.76	10.06	44.63	67.15
Entpd1	NM_009848.3	Endogenous	456.4	338.15	454.46	71.01	350.07	396.3	41.7	515.28	402.51	480.17	345.68	365.95
Epb4.1l2	NM_001199265.1	Endogenous	696	591.77	1034.67	71.01	782.47	849.83	52.13	1122.64	893.57	921.52	759.63	762.12
Epn2	NM_010148.2	Endogenous	30.43	28.18	26.84	35.5	13.6	12.77	10.43	36.25	19.32	30.19	15.75	16.79
Eps15l1	NM_001122832.1	Endogenous	38.03	197.26	50.86	142.02	38.66	36.55	31.28	60.74	40.25	47.44	41.13	30.22
Erf	NM_010155.3	Endogenous	15.21	140.9	15.07	35.5	4.3	5.72	10.43	4.9	7.51	10.06	13.13	3.36
Errfi1	NM_133753.1	Endogenous	30.43	140.9	32.97	106.51	20.05	17.17	31.28	32.33	24.15	38.82	17.5	36.93
Etl4	NM_178059.5	Endogenous	7.61	28.18	3.77	106.51	4.3	2.64	10.43	2.94	5.37	2.88	4.38	13.43
Etv5	NM_023794.2	Endogenous	129.31	28.18	147.41	71.01	140.32	106.12	20.85	115.59	101.43	129.39	81.39	80.58
Exoc1	NM_027270.1	Endogenous	7.61	28.18	10.36	71.01	5.01	7.49	10.43	7.84	8.59	7.19	4.38	3.36
Extl3	NM_018788.3	Endogenous	87.48	112.72	163.42	35.5	151.05	139.14	20.85	163.6	137.39	122.2	119.9	97.36
Eya4	NM_010167.4	Endogenous	26.62	28.18	56.51	35.5	45.1	39.19	10.43	55.84	43.47	31.63	25.38	20.14
F11r	NM_172647.2	Endogenous	319.48	394.51	450.7	106.51	386.58	354.46	62.55	411.44	335.96	349.34	299.3	332.38
Fabp3	NM_010174.1	Endogenous	3.8	84.54	3.77	71.01	2.15	5.28	20.85	4.9	4.29	11.5	7	13.43
Fads1	NM_146094.2	Endogenous	41.84	56.36	94.66	35.5	70.16	71.77	20.85	84.25	76.75	87.7	70.89	110.79
Fam46c	NM_001142952.1	Endogenous	121.71	169.08	146.94	213.02	114.54	106.12	52.13	122.45	106.26	96.32	62.14	70.5
Fcgr1	NM_010186.5	Endogenous	144.53	197.26	359.33	35.5	294.95	281.37	83.4	329.15	290.88	329.22	260.8	211.51
Fcgrt	NM_010189.3	Endogenous	15.21	84.54	57.46	71.01	41.52	41.39	20.85	63.67	40.25	60.38	41.13	40.29
Fcnb	NM_010190.1	Endogenous	7.61	56.36	1.41	35.5	1.43	3.52	41.7	1.96	1.07	5.75	0.88	3.36
Fcrls	NM_030707.3	Endogenous	680.79	309.98	975.33	71.01	796.79	852.48	20.85	861.08	783.55	809.38	787.64	611.04
Fer1l3	NM_001099634.1	Endogenous	3.8	28.18	3.3	35.5	1.43	0.44	31.28	7.84	1.07	4.31	6.13	10.07
Fgd2	NM_001159538.1	Endogenous	83.67	84.54	127.63	35.5	136.74	120.65	10.43	144	133.63	119.32	102.39	63.79
Fgfr1	NM_001079908.1	Endogenous	3.8	28.18	3.77	106.51	2.15	3.08	41.7	6.86	3.22	4.31	2.63	6.71
Fizz1	NM_020509.3	Endogenous	11.41	225.44	11.77	177.52	5.73	5.28	114.68	10.78	10.2	11.5	8.75	26.86
Flot1	NM_008027.2	Endogenous	19.02	28.18	21.66	35.5	25.06	20.26	72.98	24.49	25.76	18.69	22.75	13.43
Flt1	NM_010228.3	Endogenous	3.8	28.18	1.41	106.51	1.43	0.44	20.85	1.96	1.61	7.19	3.5	10.07
Fos	NM_010234.2	Endogenous	2829.65	1634.42	77.24	106.51	90.2	155.88	104.25	96.98	106.26	34.5	98.02	33.57
Fosb	NM_008036.2	Endogenous	669.38	929.93	20.72	71.01	19.33	53.72	31.28	30.37	37.57	21.56	29.76	6.71
Frmd4a	NM_001177843.1	Endogenous	41.84	366.33	55.57	177.52	52.98	55.04	135.53	60.74	54.74	70.44	70.01	90.65
Frmd4b	NM_145148.2	Endogenous	136.92	197.26	126.21	177.52	110.25	104.8	31.28	144.98	122.9	136.57	115.52	100.72
Fscn1	NM_007984.2	Endogenous	254.82	309.98	258.08	35.5	241.26	178.77	31.28	295.84	231.85	329.22	273.05	352.52
Gab1	NM_021356.2	Endogenous	106.49	28.18	90.89	35.5	73.02	63.41	31.28	93.06	80.5	104.95	72.64	83.93
Gal3st4	NM_001033416.2	Endogenous	45.64	56.36	99.84	35.5	55.84	69.13	31.28	97.96	86.94	94.88	96.27	60.43
Ganc	NM_172672.2	Endogenous	11.41	28.18	17.9	106.51	11.45	12.77	52.13	23.51	15.56	20.13	13.13	6.71
Garnl3	NM_178888.4	Endogenous	22.82	56.36	40.5	35.5	33.65	24.22	10.43	35.27	36.49	35.94	28.88	20.14
Gas2l3	NM_001033331.2	Endogenous	3.8	84.54	5.65	106.51	6.44	5.72	31.28	8.82	3.22	2.88	8.75	16.79
Gas6	NM_019521.2	Endogenous	114.1	169.08	170.48	71.01	167.52	115.81	10.43	129.31	139	102.07	143.52	60.43
Gas7	NM_001109657.2	Endogenous	11.41	56.36	6.59	35.5	8.59	4.84	31.28	10.78	4.83	5.75	9.63	3.36
Gbgt1	NM_139197.2	Endogenous	45.64	56.36	88.07	35.5	75.88	70.89	20.85	104.82	85.33	100.63	91.89	63.79
Gm10790	NR_033545.1	Endogenous	110.3	56.36	151.17	106.51	129.58	114.05	20.85	212.58	125.58	162.45	100.64	104.08
Gmfb	NM_022023.1	Endogenous	98.89	309.98	71.58	106.51	69.44	64.73	62.55	64.65	63.33	83.38	50.76	83.93
Gnaq	NM_008139.5	Endogenous	49.44	169.08	49.92	35.5	49.4	35.67	62.55	51.92	54.74	46	35.88	47
Gnas	NM_010309.3	Endogenous	201.57	197.26	127.16	213.02	108.1	123.29	83.4	114.61	89.09	115.01	91.89	97.36
Golga3	NM_008146.3	Endogenous	57.05	56.36	52.75	142.02	52.26	47.56	62.55	57.8	51.52	40.25	64.76	43.65
Golm1	NM_001035122.2	Endogenous	536.26	591.77	740.8	35.5	574.15	616.9	41.7	766.06	547.41	687.19	463.83	446.53
Gp9	NM_018762.1	Endogenous	11.41	28.18	15.07	35.5	11.45	9.69	10.43	10.78	12.88	12.94	23.63	23.5
Gpm6a	NM_153581.5	Endogenous	7.61	28.18	2.35	71.01	2.86	0.88	10.43	3.92	2.15	1.44	4.38	6.71
Gpm6b	NM_023122.2	Endogenous	11.41	28.18	4.24	71.01	7.16	4.4	20.85	5.88	3.76	2.88	5.25	10.07
Gpnmb	NM_053110.4	Endogenous	3.8	140.9	3.77	71.01	2.86	7.05	208.51	1.96	3.76	5.75	2.63	13.43
Gpr165	NM_029536.3	Endogenous	53.25	28.18	56.51	142.02	34.36	34.79	20.85	62.7	32.74	81.94	42.88	67.15
Gpr34	NM_011823.4	Endogenous	1137.18	760.85	1823.97	71.01	1390.98	1334.64	62.55	1543.87	1223.09	1460.63	999.42	752.04
Gpr37l1	NM_134438.3	Endogenous	11.41	140.9	4.71	248.53	0.72	4.84	20.85	5.88	3.22	5.75	3.5	16.79
Gpr56	NM_018882.3	Endogenous	87.48	84.54	73.47	106.51	59.42	52.84	52.13	81.31	59.03	74.76	79.64	33.57
Gpr84	NM_030720.1	Endogenous	83.67	56.36	113.5	71.01	100.23	85.42	20.85	67.59	71.91	71.88	84.01	57.07
Gpx3	NM_001083929.1	Endogenous	11.41	84.54	7.54	71.01	6.44	6.16	20.85	5.88	4.29	7.19	7.88	13.43
Grap	NM_027817.3	Endogenous	45.64	56.36	52.75	177.52	54.41	42.27	20.85	78.37	46.69	64.69	42.88	57.07
Grm1	NM_001114333.2	Endogenous	3.8	56.36	1.41	71.01	2.86	1.76	10.43	3.92	2.68	4.31	3.5	13.43
Gtf2h2	NM_022011.4	Endogenous	220.59	112.72	305.64	35.5	278.48	242.62	31.28	371.27	282.29	322.03	273.05	255.16
H2-Oa	NM_008206.2	Endogenous	19.02	56.36	13.19	177.52	13.6	11.89	31.28	11.76	12.34	30.19	10.5	26.86
HIST1H2AB	NM_175660.2	Endogenous	19.02	84.54	110.67	497.06	75.17	123.73	437.86	89.14	57.96	35.94	64.76	40.29
Havcr2	NM_134250.2	Endogenous	98.89	169.08	122.45	177.52	74.45	71.77	31.28	96	80.5	96.32	84.01	97.36
Hexb	NM_010422.2	Endogenous	5689.72	4339.65	9443.88	213.02	8057.4	7113.95	104.25	9045.77	7501.15	8435.99	7409.03	7849.46
Hist1h2ac	NM_178189.4	Endogenous	15.21	56.36	35.79	35.5	13.6	23.34	41.7	25.47	28.98	14.38	22.75	13.43
Hmgn1	NM_008251.3	Endogenous	68.46	84.54	57.93	213.02	55.12	49.76	31.28	58.78	49.37	51.75	35.01	36.93
Hpgds	NM_019455.4	Endogenous	308.07	225.44	351.8	35.5	245.55	243.94	10.43	307.6	261.36	258.77	227.54	255.16
Hps4	NM_138646.3	Endogenous	83.67	84.54	97.96	35.5	108.82	92.91	52.13	138.13	105.73	136.57	125.15	104.08
Hspa1a	NM_010479.2	Endogenous	133.12	169.08	128.1	71.01	57.27	33.46	10.43	33.31	19.32	7.19	9.63	13.43
Hvcn1	NM_001042489.1	Endogenous	38.03	56.36	22.13	35.5	17.18	25.54	52.13	25.47	29.52	20.13	24.5	43.65
IL10	NM_010548.1	Endogenous	11.41	112.72	3.3	35.5	0.72	2.2	10.43	9.8	3.22	7.19	2.63	3.36
IL6	NM_031168.1	Endogenous	7.61	28.18	6.12	35.5	7.87	12.77	10.43	21.55	10.2	21.56	10.5	6.71
Icam1	NM_010493.2	Endogenous	68.46	28.18	68.76	106.51	54.41	44.03	41.7	59.76	44.01	46	32.38	33.57
Ifi202b	NM_008327.2	Endogenous	15.21	28.18	2.35	177.52	2.15	0.88	10.43	4.9	2.68	5.75	0.88	13.43
Igf1	NM_001111274.1	Endogenous	11.41	28.18	3.77	35.5	2.15	2.64	41.7	8.82	2.68	7.19	3.5	3.36
Igf2	NM_001122736.1	Endogenous	26.62	84.54	1.41	248.53	0.72	2.64	52.13	5.88	3.76	7.19	10.5	6.71
Igfbp5	NM_010518.2	Endogenous	22.82	112.72	3.77	106.51	2.86	1.76	20.85	5.88	3.76	17.25	6.13	23.5
Il10ra	NM_008348.2	Endogenous	403.15	140.9	478.01	71.01	418.08	320.12	72.98	391.85	395	379.53	356.19	271.94
Il10rb	NM_008349.5	Endogenous	91.28	140.9	178.02	106.51	141.75	149.27	31.28	174.37	150.81	142.32	154.03	137.65
Il18	NM_008360.1	Endogenous	34.23	84.54	39.09	71.01	48.68	44.47	52.13	54.86	56.35	54.63	52.51	50.36
Il1a	NM_010554.4	Endogenous	232	338.15	68.76	35.5	85.91	95.55	20.85	92.08	86.41	76.19	117.27	83.93
Il1b	NM_008361.3	Endogenous	11.41	112.72	3.3	142.02	3.58	10.13	125.1	7.84	5.9	8.63	8.75	6.71
Il1rl2	NM_133193.3	Endogenous	60.85	28.18	36.73	71.01	37.23	33.02	31.28	36.25	33.27	44.57	24.5	47
Il21r	NM_021887.1	Endogenous	174.95	253.62	166.71	213.02	150.34	154.12	20.85	214.54	150.27	169.64	181.16	134.29
Inpp4b	NM_001024617.2	Endogenous	125.51	169.08	267.97	106.51	208.33	159.4	52.13	232.17	196.96	215.64	149.65	117.51
Inpp5d	NM_010566.2	Endogenous	319.48	225.44	286.81	106.51	323.58	246.58	52.13	347.76	301.61	293.28	316.8	231.66
Itga6	NM_008397.3	Endogenous	193.97	56.36	449.28	35.5	316.43	390.57	20.85	359.52	342.4	332.09	274.8	248.44
Itga9	NM_001113514.1	Endogenous	64.66	225.44	77.71	177.52	60.14	51.96	72.98	112.66	82.65	103.51	89.27	83.93
Itgax	NM_021334.2	Endogenous	19.02	169.08	11.77	213.02	15.03	15.41	62.55	20.57	7.51	5.75	10.5	6.71
Itgb5	NM_001145884.1	Endogenous	1209.45	760.85	1695.41	71.01	1373.09	1557.44	62.55	1557.59	1248.85	1372.93	1108.82	782.26
Jam2	NM_023844.4	Endogenous	72.26	84.54	86.18	71.01	65.86	52.84	52.13	58.78	50.45	73.32	45.51	73.86
Jarid2	NM_021878.2	Endogenous	26.62	140.9	23.08	35.5	29.35	12.77	93.83	27.43	24.15	28.75	24.5	36.93
Jmy	NM_021310.3	Endogenous	7.61	28.18	15.54	106.51	18.61	12.77	52.13	13.71	15.56	12.94	13.13	13.43
Jun	NM_010591.2	Endogenous	3502.83	1718.95	297.64	71.01	286.36	484.8	135.53	415.36	291.42	109.26	197.78	94.01
Junb	NM_008416.1	Endogenous	7640.81	6030.43	473.3	177.52	518.31	558.78	385.74	542.71	581.22	405.41	594.23	466.67
Kcnd1	NM_008423.1	Endogenous	19.02	56.36	34.85	35.5	41.52	24.66	10.43	41.14	31.66	38.82	42.01	23.5
Kcnk13	NM_146037.1	Endogenous	38.03	84.54	47.09	35.5	47.25	44.47	10.43	52.9	42.93	35.94	31.51	16.79
Kcnma1	NM_010610.2	Endogenous	19.02	28.18	5.18	71.01	3.58	4.4	10.43	8.82	5.9	1.44	6.13	6.71
Kctd12	NM_177715.4	Endogenous	406.95	197.26	615.06	35.5	497.55	514.74	72.98	588.75	492.13	472.98	532.09	416.31
Khdrbs3	NM_010158.2	Endogenous	38.03	112.72	42.39	71.01	49.4	34.79	10.43	48	33.27	56.07	28.88	43.65
Kitl	NM_013598.1	Endogenous	22.82	169.08	33.44	35.5	30.07	35.23	10.43	32.33	32.2	27.31	27.13	20.14
Kl	NM_013823.1	Endogenous	19.02	56.36	7.06	35.5	2.86	3.96	20.85	8.82	6.44	4.31	4.38	13.43
Klf12	NM_010636.3	Endogenous	22.82	225.44	26.37	106.51	19.33	16.29	20.85	16.65	25.76	35.94	22.75	26.86
Klhl38	NM_177755.3	Endogenous	7.61	28.18	6.59	35.5	4.3	5.72	10.43	5.88	7.51	7.19	7.88	13.43
Klrb1d	NM_008526.1	Endogenous	3.8	28.18	1.41	35.5	0.72	3.96	31.28	3.92	5.37	1.44	1.75	3.36
LOC100038847	NM_001164727.1	Endogenous	247.21	225.44	664.98	35.5	500.41	445.17	52.13	880.67	522.72	741.82	541.72	788.98
Lag3	NM_008479.1	Endogenous	182.56	84.54	272.68	71.01	236.96	259.79	20.85	266.46	269.41	271.71	325.56	214.87
Lair1	NM_001113474.1	Endogenous	212.98	366.33	406.9	106.51	351.5	339.49	20.85	504.5	366.55	393.91	378.94	245.09
Large	NM_010687.1	Endogenous	38.03	84.54	45.68	35.5	47.25	26.86	10.43	36.25	33.81	23	38.51	50.36
Ldhb	NM_008492.2	Endogenous	239.61	112.72	310.35	35.5	252.71	240.86	20.85	234.13	227.55	255.9	167.15	154.44
Leprel1	NM_173379.2	Endogenous	83.67	84.54	80.06	177.52	55.12	65.17	20.85	89.14	62.25	86.26	56.01	53.72
Lgals3	NM_001145953.1	Endogenous	15.21	84.54	3.3	71.01	2.15	1.32	72.98	2.94	4.83	10.06	6.13	10.07
Lgmn	NM_011175.2	Endogenous	619.94	422.69	933.42	142.02	805.38	804.92	114.68	733.73	764.23	787.82	768.38	715.11
Lilrb4	NM_013532.2	Endogenous	22.82	112.72	24.96	106.51	13.6	40.51	114.68	25.47	21.47	14.38	22.75	33.57
Limk1	NM_010717.2	Endogenous	15.21	84.54	31.55	35.5	32.93	25.1	31.28	43.1	30.05	47.44	58.64	50.36
Liph	NM_001083894.1	Endogenous	34.23	56.36	55.1	35.5	47.96	50.2	41.7	60.74	55.81	69.01	56.88	47
Lmo2	NM_001142335.1	Endogenous	209.18	394.51	313.65	213.02	264.88	250.99	62.55	342.87	256.53	224.27	235.42	191.37
Lrp12	NM_172814.3	Endogenous	41.84	28.18	46.62	106.51	50.11	28.18	10.43	52.9	28.44	31.63	23.63	40.29
Lrrc3	NM_145152.4	Endogenous	129.31	84.54	175.19	106.51	157.5	109.64	10.43	145.96	147.05	172.52	147.9	134.29
Lrrc8a	NM_177725.4	Endogenous	76.07	169.08	86.18	142.02	65.15	67.37	52.13	66.61	75.13	86.26	44.63	60.43
Ltc4s	NM_008521.1	Endogenous	163.54	56.36	240.18	106.51	189	165.12	20.85	206.7	192.13	201.27	163.65	147.72
Ly96	NM_016923.1	Endogenous	38.03	28.18	30.61	35.5	20.76	20.7	31.28	36.25	33.27	35.94	15.75	20.14
Mafb	NM_010658.2	Endogenous	349.9	338.15	557.6	142.02	427.39	500.21	72.98	574.05	449.74	470.1	410.45	335.73
Magi3	NM_001159354.1	Endogenous	19.02	28.18	15.07	71.01	10.02	11.45	20.85	16.65	12.88	24.44	10.5	6.71
Manba	NM_027288.3	Endogenous	7.61	84.54	13.66	35.5	17.9	14.53	31.28	10.78	17.71	10.06	21	13.43
Map2k1	NM_008927.3	Endogenous	76.07	84.54	133.75	35.5	112.4	100.39	41.7	105.8	114.31	112.13	75.26	130.94
Map3k7	NM_172688.2	Endogenous	87.48	84.54	108.79	213.02	92.35	91.59	52.13	110.7	82.11	89.13	66.51	87.29
Mapk14	NM_011951.2	Endogenous	136.92	169.08	141.28	177.52	120.99	100.39	41.7	152.82	126.12	126.51	115.52	124.22
Mecp2	NM_010788.2	Endogenous	11.41	28.18	22.13	35.5	23.62	14.53	10.43	32.33	27.37	30.19	16.63	30.22
Mef2a	XM_976032.1	Endogenous	155.93	169.08	264.67	177.52	158.21	237.34	72.98	316.42	222.72	228.58	165.4	107.43
Mef2c	NM_025282.2	Endogenous	209.18	140.9	207.69	248.53	209.04	149.27	31.28	184.17	177.64	182.58	159.28	151.08
Mef2d	NM_133665.3	Endogenous	49.44	112.72	27.79	71.01	25.77	25.98	62.55	48	32.74	50.32	36.76	100.72
Mertk	NM_008587.1	Endogenous	387.94	366.33	552.89	35.5	547.66	491.41	20.85	747.45	625.77	667.06	651.11	647.97
Mlph	NM_053015.3	Endogenous	22.82	56.36	26.84	71.01	27.92	19.81	10.43	22.53	28.44	28.75	28.88	33.57
Mmp12	NM_008605.3	Endogenous	3.8	84.54	3.3	35.5	1.43	1.32	10.43	1.96	2.15	1.44	2.63	3.36
Mmp2	NM_008610.2	Endogenous	26.62	28.18	27.31	35.5	23.62	27.3	41.7	27.43	25.22	25.88	18.38	20.14
Mr1	NM_008209.4	Endogenous	22.82	84.54	32.02	248.53	28.64	22.9	83.4	35.27	24.15	28.75	26.25	23.5
Mras	NM_008624.3	Endogenous	11.41	84.54	16.48	35.5	12.89	16.73	10.43	25.47	17.71	24.44	17.5	13.43
Mrgpra4	NM_153524.2	Endogenous	3.8	56.36	0.47	35.5	2.15	0.88	20.85	2.94	1.07	2.88	1.75	3.36
Msr1	NM_001113326.1	Endogenous	3.8	28.18	5.18	71.01	3.58	8.37	104.25	3.92	8.59	2.88	8.75	3.36
Myc	NM_010849.4	Endogenous	60.85	112.72	25.43	35.5	28.64	29.06	31.28	41.14	33.27	34.5	21	30.22
Mycl1	NM_008506.2	Endogenous	19.02	28.18	23.08	35.5	18.61	17.61	20.85	33.31	24.15	21.56	22.75	13.43
Myo1b	NM_010863.2	Endogenous	68.46	56.36	74.88	106.51	60.14	53.72	10.43	75.43	50.98	80.51	41.13	47
Napg	NM_028017.1	Endogenous	57.05	84.54	44.27	35.5	41.52	42.71	41.7	44.08	38.1	35.94	39.38	57.07
Nav2	NM_175272.3	Endogenous	30.43	84.54	39.09	106.51	30.78	32.14	41.7	39.18	41.32	41.69	39.38	60.43
Ncam1	NM_001113204.1	Endogenous	7.61	56.36	1.88	35.5	3.58	3.08	31.28	0.98	3.76	5.75	2.63	3.36
Nedd1	NM_008682.2	Endogenous	11.41	84.54	24.96	35.5	15.03	11.45	31.28	23.51	18.25	17.25	14	26.86
Nefl	NM_010910.1	Endogenous	3.8	56.36	2.83	35.5	2.15	1.76	20.85	3.92	4.83	12.94	6.13	6.71
Nfia	NM_010905.3	Endogenous	15.21	112.72	10.83	35.5	12.17	12.77	41.7	22.53	9.12	21.56	15.75	13.43
Nfkb1	NM_008689.2	Endogenous	182.56	169.08	139.87	71.01	138.88	110.52	145.95	146.94	139	127.95	100.64	94.01
Nlgn3	NM_172932.3	Endogenous	7.61	84.54	3.3	35.5	5.73	2.64	31.28	3.92	2.15	4.31	0.88	6.71
Nos2	NM_010927.3	Endogenous	64.66	619.95	9.42	568.06	10.74	6.16	250.21	23.51	17.71	40.25	20.13	87.29
Npl	NM_028749.1	Endogenous	102.69	112.72	180.84	71.01	163.94	177.45	10.43	177.31	164.22	209.89	185.53	137.65
Npnt	NM_001029836.1	Endogenous	26.62	56.36	108.32	35.5	95.93	103.92	10.43	70.53	86.94	53.19	77.89	63.79
Nr3c1	NM_008173.3	Endogenous	129.31	253.62	172.37	106.51	132.44	114.05	41.7	160.66	123.44	149.51	87.52	110.79
Nrcam	NM_176930.4	Endogenous	7.61	84.54	2.35	35.5	2.86	1.32	52.13	5.88	1.61	11.5	3.5	16.79
Nrip1	NM_173440.2	Endogenous	148.33	56.36	195.91	35.5	162.51	159.4	41.7	188.09	175.49	221.39	154.03	221.58
Nuak1	NM_001004363.1	Endogenous	292.85	309.98	226.05	35.5	213.34	179.21	20.85	266.46	207.69	212.77	234.54	184.65
Olfml2b	NM_177068.4	Endogenous	41.84	28.18	31.08	71.01	40.09	23.78	20.85	38.2	30.59	20.13	28	16.79
Olfml3	NM_133859.2	Endogenous	707.41	281.8	1222.11	35.5	990.08	1007.91	41.7	902.23	913.43	1002.03	806.01	604.32
Olfr110	NM_146328.2	Endogenous	15.21	140.9	50.86	71.01	33.65	38.31	20.85	45.06	40.79	24.44	28.88	20.14
Olfr920	NM_146787.2	Endogenous	34.23	56.36	8.95	35.5	5.01	7.05	20.85	4.9	10.2	14.38	4.38	6.71
Omg	NM_019409.2	Endogenous	15.21	28.18	2.83	35.5	4.3	2.64	10.43	2.94	4.29	4.31	4.38	3.36
Ophn1	NM_052976.3	Endogenous	121.71	225.44	129.98	71.01	73.74	91.15	20.85	123.43	104.12	94.88	76.14	87.29
P2rx7	NM_001038887.1	Endogenous	64.66	28.18	104.55	106.51	95.21	93.79	10.43	114.61	99.29	116.45	84.01	83.93
P2ry12	NM_027571.3	Endogenous	2057.58	1099	2946.24	106.51	2363.88	1935.69	41.7	2486.26	2037.23	2581.98	1996.22	2115.13
P2ry13	NM_028808.3	Endogenous	608.53	281.8	725.26	71.01	621.4	494.05	83.4	656.34	508.23	642.62	476.08	439.81
P2ry6	NM_183168.2	Endogenous	76.07	84.54	120.09	35.5	127.43	106.12	41.7	96.98	109.48	155.26	90.14	104.08
P4ha1	NM_011030.1	Endogenous	121.71	169.08	154	35.5	123.85	115.37	72.98	152.82	150.27	175.39	152.28	184.65
Pak1	NM_011035.2	Endogenous	68.46	84.54	99.84	213.02	95.21	78.38	41.7	117.55	85.33	103.51	90.14	67.15
Pde3b	NM_011055.2	Endogenous	753.05	450.87	644.25	142.02	510.43	537.64	20.85	560.34	448.13	485.92	424.45	315.59
Pdgfa	NM_008808.3	Endogenous	22.82	56.36	21.66	35.5	18.61	14.97	20.85	22.53	20.93	17.25	25.38	16.79
Pdgfb	NM_011057.3	Endogenous	395.54	338.15	264.2	71.01	221.21	198.59	20.85	282.13	203.94	176.83	206.54	211.51
Pgrmc1	NM_016783.3	Endogenous	30.43	56.36	22.61	106.51	17.18	13.65	10.43	14.69	9.66	17.25	14.88	6.71
Pik3r4	NM_001081309.1	Endogenous	11.41	56.36	39.56	106.51	46.53	30.38	31.28	42.12	32.74	40.25	37.63	30.22
Pitpnm1	NM_001136078.1	Endogenous	19.02	112.72	25.9	71.01	45.1	24.66	31.28	40.16	27.37	37.38	53.38	16.79
Pla2g15	NM_133792.2	Endogenous	190.16	112.72	324.95	71.01	273.47	240.86	10.43	279.19	237.21	270.27	238.92	198.08
Plxdc2	NM_026162.5	Endogenous	874.76	535.41	1261.19	71.01	1061.67	923.37	10.43	1154.97	916.65	1029.34	784.14	624.47
Plxna1	NM_008881.2	Endogenous	3.8	28.18	0.94	71.01	1.43	1.32	10.43	4.9	3.22	1.44	1.75	3.36
Plxna4	NM_175750.3	Endogenous	30.43	112.72	32.5	177.52	25.77	25.54	31.28	33.31	31.66	40.25	27.13	47
Pmepa1	NM_022995.3	Endogenous	190.16	197.26	189.79	35.5	221.21	121.09	52.13	220.41	199.64	192.64	239.79	204.8
Pmp22	NM_008885.2	Endogenous	64.66	112.72	108.32	142.02	103.8	84.54	31.28	81.31	84.8	113.57	105.89	80.58
Polr2b	NM_153798.2	Endogenous	38.03	281.8	52.28	35.5	38.66	44.03	62.55	41.14	32.2	46	34.13	47
Pon3	NM_173006.1	Endogenous	53.25	56.36	131.39	142.02	90.92	85.86	10.43	140.08	75.13	92.01	69.14	77.22
Ppap2a	NM_008247.2	Endogenous	34.23	84.54	52.75	106.51	52.26	28.18	20.85	38.2	30.59	37.38	36.76	26.86
Ppfia4	NM_001144855.1	Endogenous	57.05	225.44	86.65	177.52	86.62	64.29	72.98	108.74	88.02	96.32	97.14	137.65
Ppm1l	NM_178726.3	Endogenous	41.84	84.54	28.73	213.02	19.33	19.37	10.43	44.08	23.08	41.69	26.25	26.86
Ppp1r15a	NM_008654.1	Endogenous	600.92	394.51	94.66	71.01	93.78	104.8	41.7	113.64	121.83	47.44	90.14	60.43
Ppp1r9a	NM_181595.3	Endogenous	41.84	28.18	63.58	71.01	60.14	46.67	31.28	71.51	52.59	56.07	52.51	36.93
Pros1	NM_011173.2	Endogenous	110.3	140.9	243.01	35.5	165.37	169.09	31.28	219.43	166.37	153.83	126.9	134.29
Prrt2	NM_001102563.1	Endogenous	11.41	28.18	3.3	35.5	0.72	0.44	20.85	2.94	2.15	4.31	2.63	3.36
Prune2	NM_181348.4	Endogenous	22.82	28.18	6.59	35.5	8.59	8.81	10.43	3.92	5.37	10.06	7.88	10.07
Psd	NM_028627.2	Endogenous	19.02	84.54	3.3	71.01	0.72	1.76	10.43	5.88	4.29	5.75	3.5	10.07
Ptgds	NM_008963.2	Endogenous	7.61	84.54	1.41	142.02	3.58	1.32	83.4	5.88	2.68	2.88	3.5	13.43
Ptgfrn	NM_011197.3	Endogenous	7.61	112.72	7.06	71.01	10.74	11.01	31.28	11.76	6.98	8.63	14	10.07
Ptgs1	NM_008969.3	Endogenous	433.58	338.15	660.27	35.5	597.77	449.58	10.43	680.83	541.51	523.3	535.59	449.88
Ptms	NM_026988.2	Endogenous	110.3	338.15	112.56	142.02	141.75	95.11	62.55	124.41	123.44	127.95	134.77	120.86
Ptprg	NM_008981.3	Endogenous	7.61	197.26	1.88	106.51	4.3	3.08	10.43	1.96	4.29	4.31	2.63	20.14
Ptprm	NM_008984.2	Endogenous	22.82	28.18	52.28	35.5	49.4	36.11	20.85	61.72	59.57	51.75	42.01	30.22
Ptprz1	NM_001081306.1	Endogenous	19.02	225.44	5.18	213.02	4.3	4.4	104.25	8.82	4.83	15.81	7.88	26.86
Qdpr	NM_024236.2	Endogenous	26.62	84.54	41.91	177.52	45.82	40.95	52.13	52.9	37.57	41.69	29.76	16.79
Rab3il1	NM_144538.2	Endogenous	95.08	140.9	175.19	35.5	158.21	141.35	10.43	179.27	139	163.89	146.15	110.79
Rab6b	NM_173781.4	Endogenous	26.62	28.18	45.68	142.02	41.52	33.02	62.55	40.16	37.57	54.63	36.76	47
Rap1gds1	NM_001040690.1	Endogenous	201.57	309.98	207.69	35.5	183.98	174.81	52.13	217.47	179.79	178.27	147.9	154.44
Rapgef5	NM_175930.5	Endogenous	212.98	140.9	177.55	35.5	163.22	125.49	10.43	196.9	165.83	184.02	138.27	127.58
Rasgef1b	NM_145839.2	Endogenous	41.84	112.72	24.02	35.5	12.17	28.62	83.4	27.43	17.17	24.44	16.63	23.5
Rasgrp3	NM_001166493.1	Endogenous	79.87	140.9	117.27	35.5	94.5	97.75	10.43	116.57	86.41	102.07	92.77	73.86
Rbbp9	NM_015754.2	Endogenous	22.82	140.9	41.44	142.02	41.52	26.86	62.55	46.04	34.35	46	19.25	33.57
Rgl1	NM_016846.3	Endogenous	30.43	84.54	21.19	35.5	17.9	13.21	31.28	29.39	22.54	23	5.25	23.5
Rgmb	NM_178615.3	Endogenous	34.23	140.9	139.4	248.53	128.15	85.42	31.28	113.64	83.72	116.45	101.52	87.29
Rgs1	NM_015811.1	Endogenous	159.74	140.9	35.79	35.5	27.2	50.64	31.28	46.04	38.1	43.13	27.13	16.79
Rhob	NM_007483.2	Endogenous	2418.89	1634.42	815.68	71.01	649.32	689.56	31.28	743.53	640.26	691.5	438.45	325.66
Rilpl1	NM_021430.2	Endogenous	114.1	225.44	104.55	177.52	89.49	88.07	41.7	99.92	104.12	93.45	91.02	144.37
Ripk2	NM_138952.3	Endogenous	22.82	112.72	24.02	106.51	19.33	16.29	52.13	24.49	20.39	31.63	21	3.36
Rnf180	NM_027934.2	Endogenous	121.71	56.36	153.06	35.5	129.58	107.44	10.43	163.6	134.71	116.45	132.15	70.5
Rock2	NM_009072.2	Endogenous	38.03	28.18	30.61	35.5	25.06	27.74	20.85	46.04	22.54	41.69	21	23.5
Rptor	NM_028898.2	Endogenous	7.61	28.18	12.24	35.5	17.18	8.37	10.43	12.73	13.42	14.38	6.13	6.71
Rtn1	NM_001007596.1	Endogenous	34.23	28.18	43.33	35.5	30.78	25.1	31.28	40.16	29.52	47.44	35.88	23.5
Rtn4rl1	NM_177708.4	Endogenous	53.25	56.36	64.52	35.5	65.86	53.72	10.43	62.7	56.35	60.38	54.26	40.29
Ryk	NM_001042607.1	Endogenous	11.41	112.72	14.6	35.5	12.89	14.09	10.43	13.71	10.73	7.19	8.75	13.43
Sall1	NM_021390.3	Endogenous	384.13	197.26	787.89	106.51	555.53	557.02	62.55	712.18	572.1	612.43	473.46	446.53
Sall3	NM_178280.3	Endogenous	22.82	84.54	41.91	35.5	42.95	33.46	10.43	52.9	42.4	56.07	56.01	36.93
Sbf2	NM_177324.2	Endogenous	95.08	338.15	100.31	35.5	73.02	73.98	41.7	99.92	78.89	116.45	84.89	124.22
Scamp5	NM_020270.2	Endogenous	41.84	56.36	53.69	35.5	42.95	43.15	20.85	58.78	51.52	60.38	39.38	26.86
Scarb2	NM_007644.3	Endogenous	87.48	56.36	202.98	71.01	157.5	152.79	31.28	175.35	140.61	150.95	126.9	100.72
Scoc	NM_019708.3	Endogenous	357.51	281.8	556.19	142.02	403.76	428	20.85	532.91	423.98	451.41	359.69	275.3
Sec22b	NM_011342.4	Endogenous	49.44	140.9	51.8	284.03	52.26	33.91	31.28	58.78	35.96	51.75	42.01	53.72
Sema4d	NM_013660.3	Endogenous	64.66	169.08	208.16	71.01	217.63	167.32	31.28	229.23	200.18	248.71	238.04	208.16
Serpine2	NM_009255.2	Endogenous	247.21	112.72	451.17	142.02	365.11	354.46	52.13	354.62	291.95	320.59	267.8	261.87
Serpinf1	NM_011340.3	Endogenous	30.43	84.54	61.69	213.02	55.84	40.95	20.85	57.8	46.69	84.82	60.39	80.58
Sesn1	NM_001013370.2	Endogenous	64.66	84.54	129.98	35.5	123.85	67.81	52.13	120.49	106.8	109.26	84.01	83.93
Sez6l	NM_019982.2	Endogenous	11.41	56.36	1.88	106.51	2.15	3.96	41.7	0.98	5.37	11.5	7	16.79
Sgce	NM_001130188.1	Endogenous	114.1	84.54	118.21	213.02	96.65	102.16	20.85	107.76	89.09	127.95	87.52	94.01
Siglec1	NM_011426.3	Endogenous	3.8	28.18	7.06	106.51	8.59	7.49	31.28	9.8	6.44	11.5	11.38	23.5
Siglech	NM_178706.4	Endogenous	273.84	140.9	418.2	35.5	361.53	284.89	10.43	478.05	313.96	416.91	307.18	372.66
Slc12a2	NM_009194.3	Endogenous	30.43	112.72	86.65	177.52	68.01	60.33	20.85	71.51	48.3	57.51	47.26	60.43
Slc1a3	NM_148938.3	Endogenous	79.87	84.54	148.82	71.01	118.12	133.42	41.7	189.07	128.8	186.89	130.4	127.58
Slc24a3	NM_053195.2	Endogenous	26.62	225.44	25.43	248.53	20.76	24.66	31.28	28.41	20.93	28.75	19.25	36.93
Slc2a3	NM_011401.3	Endogenous	22.82	197.26	4.71	71.01	2.86	8.81	31.28	11.76	6.44	10.06	7.88	13.43
Slc2a5	NM_019741.3	Endogenous	205.38	197.26	247.72	35.5	186.13	173.05	41.7	248.82	170.66	242.96	177.66	130.94
Slc30a4	NM_011774.2	Endogenous	11.41	84.54	7.54	35.5	7.16	8.37	31.28	8.82	11.81	18.69	14	20.14
Slc46a1	NM_026740.2	Endogenous	41.84	112.72	59.81	106.51	55.84	36.11	31.28	42.12	46.69	51.75	55.13	43.65
Slc4a2	NM_009207.3	Endogenous	30.43	84.54	35.79	35.5	40.09	22.46	10.43	54.86	45.08	43.13	42.01	53.72
Slc6a1	NM_178703.4	Endogenous	7.61	140.9	1.88	35.5	2.15	3.08	31.28	4.9	2.15	2.88	5.25	6.71
Slc7a8	NM_016972.2	Endogenous	174.95	394.51	220.4	142.02	187.56	159.84	156.38	174.37	156.17	145.2	170.65	151.08
Slco1a4	NM_030687.1	Endogenous	7.61	84.54	2.35	35.5	3.58	1.76	31.28	0.98	3.22	11.5	5.25	16.79
Slco2b1	NM_175316.3	Endogenous	737.84	789.03	1037.49	35.5	929.95	808.88	20.85	1178.48	950.46	1053.78	946.04	1070.99
Slco4a1	NM_148933.1	Endogenous	60.85	84.54	78.65	35.5	53.69	56.36	41.7	61.72	75.13	70.44	47.26	60.43
Slfn14	XM_894124.3	Endogenous	3.8	28.18	2.83	35.5	5.01	2.2	20.85	5.88	3.22	5.75	2.63	6.71
Smad	NM_008539.3	Endogenous	38.03	56.36	51.8	35.5	38.66	29.06	20.85	42.12	38.1	48.88	43.76	33.57
Smad3	NM_016769.3	Endogenous	106.49	140.9	124.33	35.5	133.87	95.99	52.13	123.43	125.58	135.14	131.27	97.36
Smad7	NM_001042660.1	Endogenous	30.43	56.36	56.04	71.01	50.11	42.27	10.43	51.92	43.47	40.25	36.76	30.22
Sncaip	NM_001199151.1	Endogenous	11.41	56.36	16.01	35.5	17.9	10.57	41.7	12.73	12.34	11.5	17.5	10.07
Snn	NM_009223.3	Endogenous	41.84	197.26	70.64	71.01	47.25	41.39	31.28	66.61	57.96	57.51	37.63	67.15
Snx24	NM_029394.3	Endogenous	45.64	169.08	46.15	177.52	49.4	43.59	83.4	59.76	42.93	46	41.13	33.57
Socs3	NM_007707.2	Endogenous	102.69	140.9	21.66	142.02	30.78	31.26	72.98	35.27	38.1	46	36.76	40.29
Sox4	NM_009238.2	Endogenous	30.43	112.72	58.4	71.01	44.39	51.96	10.43	83.27	59.57	90.57	56.88	63.79
Sparc	NM_009242.4	Endogenous	15.21	56.36	101.72	35.5	85.91	88.51	10.43	87.19	74.06	67.57	89.27	60.43
Spata13	XM_901902.2	Endogenous	95.08	84.54	93.25	213.02	85.19	79.26	41.7	95.02	71.38	77.63	63.89	83.93
Spint1	NM_016907.3	Endogenous	38.03	28.18	82.89	35.5	65.86	64.29	93.83	76.41	67.62	58.94	76.14	57.07
Spire1	NM_176832.2	Endogenous	72.26	112.72	62.16	35.5	57.27	51.52	52.13	76.41	53.67	64.69	61.26	53.72
Spnb4	NM_001199234.1	Endogenous	7.61	28.18	4.24	35.5	3.58	3.96	31.28	5.88	3.76	5.75	5.25	13.43
Spp1	NM_009263.3	Endogenous	11.41	112.72	98.43	71.01	55.12	114.49	145.95	8.82	57.42	14.38	88.39	16.79
Spry1	NM_011896.2	Endogenous	7.61	140.9	15.54	35.5	10.02	13.65	41.7	18.61	10.73	23	19.25	13.43
Spsb1	NM_029035.2	Endogenous	53.25	140.9	63.58	71.01	55.84	53.72	10.43	79.35	57.42	57.51	45.51	57.07
St3gal6	NM_018784.2	Endogenous	323.28	309.98	368.28	284.03	314.99	280.49	52.13	407.52	315.57	357.97	301.93	282.02
Stab1	NM_138672.2	Endogenous	95.08	169.08	164.36	35.5	163.22	152.79	31.28	191.02	154.56	146.64	124.27	70.5
Sult1a1	NM_133670.1	Endogenous	30.43	84.54	28.73	106.51	26.49	14.53	62.55	29.39	22.54	46	17.5	23.5
Sv2a	NM_022030.3	Endogenous	15.21	84.54	23.08	71.01	17.18	15.85	20.85	20.57	17.17	10.06	15.75	13.43
Sv2b	NM_001109753.1	Endogenous	3.8	112.72	1.88	35.5	6.44	3.52	31.28	0.98	0.54	5.75	1.75	3.36
Syngr1	NM_009303.2	Endogenous	64.66	112.72	123.86	35.5	131.01	119.33	41.7	147.92	130.41	94.88	143.52	130.94
Synj1	NM_001045515.1	Endogenous	60.85	28.18	52.75	142.02	55.84	46.67	31.28	53.88	56.35	58.94	50.76	50.36
Sytl1	NM_031393.2	Endogenous	11.41	56.36	2.35	35.5	2.86	1.32	31.28	3.92	3.76	1.44	2.63	6.71
TNF	NM_013693.1	Endogenous	91.28	169.08	10.83	71.01	13.6	21.58	52.13	7.84	15.56	14.38	21.88	10.07
Tagap	NM_145968.2	Endogenous	209.18	197.26	162.01	35.5	154.63	119.33	20.85	144	202.86	161.01	82.26	130.94
Tanc2	NM_181071.3	Endogenous	87.48	225.44	172.37	35.5	161.08	117.57	10.43	196.9	172.27	181.14	168.03	154.44
Tgfa	NM_031199.2	Endogenous	53.25	56.36	61.69	213.02	52.26	53.28	10.43	46.04	50.45	76.19	35.88	57.07
Tgfb1	NM_011577.1	Endogenous	258.62	112.72	365.45	142.02	314.99	272.12	135.53	330.13	261.36	306.21	301.93	288.73
Tgfbr1	NM_009370.2	Endogenous	1118.17	507.23	1745.33	35.5	1438.23	1290.6	41.7	1700.61	1323.99	1565.57	1056.31	1148.21
Tgfbr2	NM_009371.2	Endogenous	315.67	309.98	534.05	71.01	516.16	404.66	93.83	533.89	421.29	470.1	498.84	436.45
Tgm1	NM_001161714.1	Endogenous	3.8	28.18	4.24	35.5	4.3	3.08	20.85	3.92	5.37	1.44	0.88	13.43
Timp2	NM_011594.3	Endogenous	159.74	253.62	164.36	35.5	126	127.7	10.43	113.64	118.07	129.39	100.64	80.58
Tjp1	NM_009386.1	Endogenous	121.71	84.54	162.01	71.01	171.81	142.67	10.43	220.41	151.88	191.2	147.03	167.87
Tlr1	NM_030682.1	Endogenous	7.61	56.36	52.75	35.5	47.96	40.95	31.28	48.98	44.54	28.75	31.51	43.65
Tlr2	NM_011905.2	Endogenous	68.46	140.9	58.87	106.51	54.41	58.56	31.28	37.23	51.52	44.57	39.38	43.65
Tlr3	NM_126166.2	Endogenous	15.21	140.9	35.32	35.5	37.23	29.94	20.85	51.92	28.98	43.13	30.63	16.79
Tlr4	NM_021297.2	Endogenous	53.25	56.36	107.85	106.51	95.93	88.07	52.13	111.68	81.58	106.38	70.89	57.07
Tlr5	NM_016928.2	Endogenous	15.21	56.36	19.78	71.01	13.6	10.57	10.43	22.53	19.32	25.88	10.5	30.22
Tlr6	NM_011604.3	Endogenous	49.44	225.44	63.11	177.52	63	51.52	20.85	58.78	55.28	71.88	53.38	53.72
Tlr7	NM_133211.3	Endogenous	125.51	225.44	132.81	106.51	108.82	112.72	10.43	161.64	137.93	127.95	123.4	114.15
Tm9sf4	NM_133847.3	Endogenous	38.03	56.36	65.93	142.02	60.85	55.48	93.83	71.51	64.94	61.82	77.01	70.5
Tmc7	NM_172476.4	Endogenous	49.44	84.54	27.79	71.01	37.94	22.9	20.85	37.23	40.25	41.69	34.13	30.22
Tmcc3	NM_172051.2	Endogenous	83.67	140.9	90.42	35.5	72.31	53.28	20.85	78.37	66.55	61.82	49.88	60.43
Tmeff1	NM_021436.2	Endogenous	11.41	28.18	1.88	35.5	1.43	0.88	10.43	3.92	1.61	5.75	0.88	10.07
Tmem100	NM_026433.2	Endogenous	34.23	140.9	49.45	142.02	37.23	35.23	41.7	51.92	32.74	47.44	28	26.86
Tmem119	NM_146162.2	Endogenous	1057.32	563.59	1321.47	177.52	1128.97	1036.97	31.28	1434.16	1140.44	1370.06	1031.8	943.41
Tmem144	NM_027495.4	Endogenous	49.44	28.18	72.53	35.5	64.43	52.84	52.13	78.37	54.2	67.57	56.88	57.07
Tmem195	NM_178767.5	Endogenous	102.69	56.36	125.74	71.01	113.83	97.75	41.7	171.43	122.36	139.45	92.77	83.93
Tmem204	NM_001001183.1	Endogenous	30.43	56.36	15.54	177.52	20.05	11.01	52.13	15.67	14.49	21.56	15.75	26.86
Tmem206	NM_025864.3	Endogenous	114.1	56.36	125.74	106.51	109.53	116.69	20.85	166.53	97.68	149.51	133.9	100.72
Tmem47	NM_138751.2	Endogenous	11.41	84.54	2.83	142.02	4.3	3.08	52.13	5.88	1.07	1.44	4.38	23.5
Tmem64	NM_181401.3	Endogenous	83.67	140.9	117.27	142.02	95.93	81.02	41.7	96	75.67	80.51	60.39	67.15
Tmem86a	NM_026436.3	Endogenous	136.92	169.08	183.67	248.53	168.24	148.39	31.28	167.51	156.17	175.39	161.9	194.73
Tnfrsf11a	NM_009399.3	Endogenous	49.44	28.18	62.16	35.5	53.69	54.16	10.43	69.55	63.33	66.13	40.26	63.79
Tnfrsf17	NM_011608.1	Endogenous	26.62	28.18	42.39	106.51	30.07	21.14	31.28	47.02	38.1	30.19	23.63	26.86
Tppp	NM_182839.2	Endogenous	49.44	225.44	71.58	142.02	65.86	48.44	52.13	74.45	49.37	96.32	49.88	104.08
Trem2	NM_031254.2	Endogenous	57.05	112.72	48.51	71.01	33.65	35.67	41.7	48.98	42.93	50.32	36.76	30.22
Trim47	NM_001205081.1	Endogenous	216.79	281.8	34.85	71.01	37.23	32.14	52.13	27.43	30.05	24.44	18.38	43.65
Tspan18	NM_183180.2	Endogenous	30.43	28.18	9.89	35.5	5.01	9.25	10.43	16.65	17.17	24.44	17.5	20.14
Tspan3	NM_019793.3	Endogenous	19.02	169.08	59.34	106.51	42.24	37.43	31.28	39.18	36.49	38.82	28	33.57
Tspan4	NM_053082.2	Endogenous	26.62	56.36	25.43	35.5	12.17	15.85	31.28	25.47	28.98	24.44	28	26.86
Tspan7	NM_019634.2	Endogenous	57.05	112.72	123.86	35.5	102.37	97.31	10.43	105.8	92.31	110.7	100.64	94.01
Tspo	NM_009775.4	Endogenous	11.41	56.36	15.07	106.51	11.45	22.02	93.83	7.84	20.39	14.38	18.38	13.43
Ttc28	NM_024477.3	Endogenous	41.84	225.44	59.34	35.5	42.24	63.41	52.13	78.37	55.28	67.57	49.88	47
Ttr	NM_013697.4	Endogenous	34.23	56.36	8.95	35.5	17.9	6.16	10.43	15.67	5.37	4.31	10.5	6.71
Tubgcp5	NM_146190.2	Endogenous	117.9	28.18	208.63	35.5	175.39	174.81	10.43	235.11	193.2	255.9	192.53	171.22
Unc13a	NM_001029873.2	Endogenous	3.8	84.54	8.95	35.5	5.01	4.84	10.43	5.88	5.9	10.06	1.75	3.36
Upk1b	NM_178924.4	Endogenous	68.46	28.18	98.43	177.52	73.02	52.84	10.43	96.98	60.11	84.82	55.13	94.01
Usp2	NM_016808.2	Endogenous	178.75	56.36	162.95	71.01	131.01	113.16	31.28	142.04	125.58	155.26	113.77	53.72
Vat1l	NM_173016.3	Endogenous	15.21	84.54	2.35	248.53	8.59	3.96	62.55	4.9	3.22	18.69	4.38	10.07
Vegf	NM_001025250.3	Endogenous	22.82	169.08	2.83	177.52	2.86	6.16	187.66	13.71	9.12	27.31	12.25	43.65
Vegfr	NM_010612.2	Endogenous	3.8	28.18	10.83	35.5	5.01	7.93	20.85	14.69	13.42	8.63	14	6.71
Vps11	NM_027889.1	Endogenous	53.25	140.9	59.34	35.5	57.27	44.47	31.28	50.94	53.13	64.69	56.01	57.07
Vta1	NM_025418.3	Endogenous	15.21	28.18	10.36	106.51	10.02	7.49	20.85	10.78	9.66	14.38	6.13	10.07
X99384	NM_013753.2	Endogenous	102.69	197.26	127.63	142.02	140.32	100.39	10.43	183.19	156.71	120.76	156.65	137.65
Zfp691	NM_001145935.1	Endogenous	76.07	112.72	93.72	35.5	62.28	58.56	62.55	88.17	72.45	96.32	76.14	60.43
Zfpm1	NM_009569.3	Endogenous	11.41	28.18	16.95	142.02	23.62	11.45	52.13	24.49	19.86	31.63	17.5	26.86
Zmynd8	NM_027230.3	Endogenous	45.64	84.54	17.9	35.5	13.6	16.73	31.28	15.67	15.56	28.75	19.25	20.14
ll7r	NM_008372.3	Endogenous	41.84	56.36	46.62	106.51	39.37	39.63	93.83	49.96	34.88	48.88	39.38	57.07
HKGs
Cltc	NM_001003908.1	Endogenous	836.72	507.23	964.03	142.02	778.89	779.38	125.1	850.31	691.24	671.37	698.37	483.46
Gapdh	NM_008084.1	Endogenous	64.66	56.36	112.09	319.54	109.53	101.72	135.53	120.49	100.9	92.01	123.4	124.22
Gusb	NM_010368.1	Endogenous	133.12	225.44	360.74	71.01	316.43	332.45	93.83	255.68	252.78	205.58	249.42	117.51
Hprt1	NM_013556.2	Endogenous	15.21	28.18	6.59	35.5	5.01	9.25	20.85	7.84	9.66	10.06	6.13	10.07
Pgk1	NM_008828.2	Endogenous	26.62	28.18	10.36	35.5	18.61	12.33	41.7	11.76	15.03	20.13	19.25	33.57
Tubb5	NM_011655.4	Endogenous	49.44	28.18	54.16	35.5	57.27	48	104.25	59.76	56.35	56.07	56.88	60.43
NEG_A	ERCC_00096.1	Negative	3	1	6	7	4	4	1	3	3	8	3	4
NEG_B	ERCC_00041.1	Negative	2	3	4	9	6	7	3	6	9	8	3	3
NEG_C	ERCC_00019.1	Negative	7	4	2	7	3	12	5	4	9	6	9	5
NEG_D	ERCC_00076.1	Negative	1	3	4	1	7	4	5	2	5	3	3	2
NEG_E	ERCC_00098.1	Negative	9	10	6	3	6	3	6	5	5	6	3	1
NEG_F	ERCC_00126.1	Negative	8	6	9	5	10	5	5	10	6	9	4	8
NEG_G	ERCC_00144.1	Negative	3	4	3	4	4	2	1	5	5	4	4	2
NEG_H	ERCC_00154.1	Negative	4	6	3	5	3	5	8	3	6	5	5	5
POS_A	ERCC_00117.1	Positive	13822	16001	11525	13930	12856	13371	14186	10390	12142	15340	11739	13362
POS_B	ERCC_00112.1	Positive	5114	5880	4349	5281	4947	5439	5430	4092	4582	5926	4486	5122
POS_C	ERCC_00002.1	Positive	1414	1587	1157	1501	1270	1464	1476	1061	1244	1648	1168	1366
POS_D	ERCC_00092.1	Positive	363	350	237	323	284	313	324	240	281	390	260	315
POS_E	ERCC_00035.1	Positive	38	44	33	60	35	38	60	37	35	56	40	52
POS_F	ERCC_00034.1	Positive	30	26	21	22	24	25	25	26	36	33	23	28

## Sheet: All detected genes
Gene Name	Accession #	Class Name	Naïve MG H2O	Naïve MG LAQ	TBI ipsilateral MG H2O	TBI Ipsilateral MO H2O	TBI Contralateral MG H2O	TBI ipsilateral MG LAQ	TBI Ipsilateral MO LAQ	TBI Contralateral MG LAQ	Sham ipsilateral MG H2O	Sham Contralateral MG H2O	Sham ipsilateral MG LAQ	Sham Contralateral MG LAQ	MAX
Cst3	NM_009976.3	Endogenous	12809.5	7552.13	14406.7	568.06	13219	10923.2	771.48	14693.2	11983.5	17050.2	13077.4	16800.1	17050.2
Ctsd	NM_009983.2	Endogenous	4868.21	3127.93	10025	213.02	7801.11	9626.03	166.81	7683.12	7359.47	6191.86	6586.39	4700.28	10025
Egr1	NM_007913.5	Endogenous	9683.18	5213.22	124.8	142.02	115.97	225.45	125.1	233.15	134.17	60.38	128.65	40.29	9683.18
Hexb	NM_010422.2	Endogenous	5689.72	4339.65	9443.88	213.02	8057.4	7113.95	104.25	9045.77	7501.15	8435.99	7409.03	7849.46	9443.88
Junb	NM_008416.1	Endogenous	7640.81	6030.43	473.3	177.52	518.31	558.78	385.74	542.71	581.22	405.41	594.23	466.67	7640.81
Ctss	NM_021281.2	Endogenous	2088.01	1578.06	3776.99	71.01	3172.13	3195.03	239.78	3121.05	2866.94	2771.74	2599.2	2081.55	3776.99
Jun	NM_010591.2	Endogenous	3502.83	1718.95	297.64	71.01	286.36	484.8	135.53	415.36	291.42	109.26	197.78	94.01	3502.83
C1qc	NM_007574.2	Endogenous	2034.76	1718.95	3437.91	106.51	2865.73	2934.35	83.4	2874.19	2906.65	2788.99	2689.34	1960.69	3437.91
Csf1r	NM_001037859.1	Endogenous	1684.86	1324.44	3384.69	71.01	2884.34	2666.63	72.98	3239.59	2766.04	2747.3	2724.35	2215.85	3384.69
C1qb	NM_009777.2	Endogenous	1871.22	817.21	2980.15	142.02	2444.06	2688.21	20.85	2827.17	2631.87	2475.59	2302.52	1661.88	2980.15
P2ry12	NM_027571.3	Endogenous	2057.58	1099	2946.24	106.51	2363.88	1935.69	41.7	2486.26	2037.23	2581.98	1996.22	2115.13	2946.24
Atf3	NM_007498.3	Endogenous	2867.68	1183.54	30.14	177.52	30.07	98.63	52.13	42.12	50.98	34.5	39.38	30.22	2867.68
Fos	NM_010234.2	Endogenous	2829.65	1634.42	77.24	106.51	90.2	155.88	104.25	96.98	106.26	34.5	98.02	33.57	2829.65
Rhob	NM_007483.2	Endogenous	2418.89	1634.42	815.68	71.01	649.32	689.56	31.28	743.53	640.26	691.5	438.45	325.66	2418.89
C1qa	NM_007572.2	Endogenous	1296.92	1380.8	2102.3	35.5	1780.43	1865.67	10.43	1976.86	1804.31	1786.97	1698.67	1275.79	2102.3
Gpr34	NM_011823.4	Endogenous	1137.18	760.85	1823.97	71.01	1390.98	1334.64	62.55	1543.87	1223.09	1460.63	999.42	752.04	1823.97
Tgfbr1	NM_009370.2	Endogenous	1118.17	507.23	1745.33	35.5	1438.23	1290.6	41.7	1700.61	1323.99	1565.57	1056.31	1148.21	1745.33
Itgb5	NM_001145884.1	Endogenous	1209.45	760.85	1695.41	71.01	1373.09	1557.44	62.55	1557.59	1248.85	1372.93	1108.82	782.26	1695.41
Tmem119	NM_146162.2	Endogenous	1057.32	563.59	1321.47	177.52	1128.97	1036.97	31.28	1434.16	1140.44	1370.06	1031.8	943.41	1434.16
Adamts1	NM_009621.4	Endogenous	1395.81	789.03	30.61	284.03	30.78	99.51	62.55	50.94	34.35	11.5	21.88	13.43	1395.81
Cx3cr1	NM_009987.3	Endogenous	1228.46	648.13	1359.15	71.01	1137.56	927.77	31.28	1233.34	1044.38	1236.36	935.54	933.34	1359.15
Plxdc2	NM_026162.5	Endogenous	874.76	535.41	1261.19	71.01	1061.67	923.37	10.43	1154.97	916.65	1029.34	784.14	624.47	1261.19
Olfml3	NM_133859.2	Endogenous	707.41	281.8	1222.11	35.5	990.08	1007.91	41.7	902.23	913.43	1002.03	806.01	604.32	1222.11
Slco2b1	NM_175316.3	Endogenous	737.84	789.03	1037.49	35.5	929.95	808.88	20.85	1178.48	950.46	1053.78	946.04	1070.99	1178.48
Epb4.1l2	NM_001199265.1	Endogenous	696	591.77	1034.67	71.01	782.47	849.83	52.13	1122.64	893.57	921.52	759.63	762.12	1122.64
B930046C15Rik	AK047289.1	Endogenous	136.92	140.9	767.64	426.05	632.85	533.24	125.1	1029.58	596.25	721.69	650.24	721.83	1029.58
Fcrls	NM_030707.3	Endogenous	680.79	309.98	975.33	71.01	796.79	852.48	20.85	861.08	783.55	809.38	787.64	611.04	975.33
Lgmn	NM_011175.2	Endogenous	619.94	422.69	933.42	142.02	805.38	804.92	114.68	733.73	764.23	787.82	768.38	715.11	933.42
LOC100038847	NM_001164727.1	Endogenous	247.21	225.44	664.98	35.5	500.41	445.17	52.13	880.67	522.72	741.82	541.72	788.98	880.67
Ccl3	NM_011337.1	Endogenous	806.3	394.51	107.38	35.5	95.93	252.75	52.13	105.8	99.82	44.57	106.77	26.86	806.3
Sall1	NM_021390.3	Endogenous	384.13	197.26	787.89	106.51	555.53	557.02	62.55	712.18	572.1	612.43	473.46	446.53	787.89
Apoe	NM_009696.2	Endogenous	167.34	422.69	666.86	177.52	619.25	756.04	177.23	505.48	771.74	369.47	511.96	268.59	771.74
Golm1	NM_001035122.2	Endogenous	536.26	591.77	740.8	35.5	574.15	616.9	41.7	766.06	547.41	687.19	463.83	446.53	766.06
Pde3b	NM_011055.2	Endogenous	753.05	450.87	644.25	142.02	510.43	537.64	20.85	560.34	448.13	485.92	424.45	315.59	753.05
Mertk	NM_008587.1	Endogenous	387.94	366.33	552.89	35.5	547.66	491.41	20.85	747.45	625.77	667.06	651.11	647.97	747.45
Abhd12	NM_024465.3	Endogenous	433.58	281.8	745.98	71.01	666.5	570.67	41.7	652.42	594.1	636.87	504.09	345.81	745.98
P2ry13	NM_028808.3	Endogenous	608.53	281.8	725.26	71.01	621.4	494.05	83.4	656.34	508.23	642.62	476.08	439.81	725.26
Ptgs1	NM_008969.3	Endogenous	433.58	338.15	660.27	35.5	597.77	449.58	10.43	680.83	541.51	523.3	535.59	449.88	680.83
Fosb	NM_008036.2	Endogenous	669.38	929.93	20.72	71.01	19.33	53.72	31.28	30.37	37.57	21.56	29.76	6.71	669.38
Kctd12	NM_177715.4	Endogenous	406.95	197.26	615.06	35.5	497.55	514.74	72.98	588.75	492.13	472.98	532.09	416.31	615.06
Ppp1r15a	NM_008654.1	Endogenous	600.92	394.51	94.66	71.01	93.78	104.8	41.7	113.64	121.83	47.44	90.14	60.43	600.92
Asph	NM_001177849.1	Endogenous	296.66	253.62	575.5	106.51	498.98	419.63	145.95	583.85	400.9	444.23	399.07	355.88	583.85
Mafb	NM_010658.2	Endogenous	349.9	338.15	557.6	142.02	427.39	500.21	72.98	574.05	449.74	470.1	410.45	335.73	574.05
Scoc	NM_019708.3	Endogenous	357.51	281.8	556.19	142.02	403.76	428	20.85	532.91	423.98	451.41	359.69	275.3	556.19
Tgfbr2	NM_009371.2	Endogenous	315.67	309.98	534.05	71.01	516.16	404.66	93.83	533.89	421.29	470.1	498.84	436.45	534.05
Entpd1	NM_009848.3	Endogenous	456.4	338.15	454.46	71.01	350.07	396.3	41.7	515.28	402.51	480.17	345.68	365.95	515.28
Lair1	NM_001113474.1	Endogenous	212.98	366.33	406.9	106.51	351.5	339.49	20.85	504.5	366.55	393.91	378.94	245.09	504.5
Arhgap5	NM_009706.2	Endogenous	262.43	140.9	486.49	35.5	340.77	331.13	31.28	498.62	332.74	352.22	314.18	322.3	498.62
Abi3	NM_001163464.1	Endogenous	235.8	225.44	383.82	35.5	422.38	287.53	31.28	489.81	412.17	418.35	463.83	476.74	489.81
Siglech	NM_178706.4	Endogenous	273.84	140.9	418.2	35.5	361.53	284.89	10.43	478.05	313.96	416.91	307.18	372.66	478.05
Il10ra	NM_008348.2	Endogenous	403.15	140.9	478.01	71.01	418.08	320.12	72.98	391.85	395	379.53	356.19	271.94	478.01
Serpine2	NM_009255.2	Endogenous	247.21	112.72	451.17	142.02	365.11	354.46	52.13	354.62	291.95	320.59	267.8	261.87	451.17
F11r	NM_172647.2	Endogenous	319.48	394.51	450.7	106.51	386.58	354.46	62.55	411.44	335.96	349.34	299.3	332.38	450.7
Itga6	NM_008397.3	Endogenous	193.97	56.36	449.28	35.5	316.43	390.57	20.85	359.52	342.4	332.09	274.8	248.44	449.28
Bin1	NM_001083334.1	Endogenous	239.61	197.26	386.18	106.51	407.34	313.51	62.55	438.87	404.66	365.16	373.69	302.16	438.87
Ckb	NM_021273.4	Endogenous	395.54	338.15	437.98	35.5	410.21	345.66	62.55	425.15	354.21	399.66	364.06	268.59	437.98
St3gal6	NM_018784.2	Endogenous	323.28	309.98	368.28	284.03	314.99	280.49	52.13	407.52	315.57	357.97	301.93	282.02	407.52
Pdgfb	NM_011057.3	Endogenous	395.54	338.15	264.2	71.01	221.21	198.59	20.85	282.13	203.94	176.83	206.54	211.51	395.54
C3ar1	NM_009779.2	Endogenous	391.74	394.51	286.34	284.03	265.6	272.12	83.4	307.6	246.34	250.15	287.05	268.59	391.74
Cttnbp2nl	NM_001163332.1	Endogenous	167.34	225.44	381	71.01	297.1	294.14	10.43	388.91	272.63	310.53	280.05	167.87	388.91
Blnk	NM_008528.4	Endogenous	277.64	338.15	337.67	35.5	284.21	312.63	31.28	384.99	319.32	288.96	278.3	235.01	384.99
Gtf2h2	NM_022011.4	Endogenous	220.59	112.72	305.64	35.5	278.48	242.62	31.28	371.27	282.29	322.03	273.05	255.16	371.27
ENSMUSG00000079376	NM_001205306.1	Endogenous	72.26	28.18	278.8	71.01	256.29	158.08	31.28	366.38	236.68	368.03	249.42	335.73	368.03
Cd34	NM_001111059.1	Endogenous	201.57	112.72	365.93	71.01	303.54	267.72	41.7	288.01	258.14	271.71	235.42	154.44	365.93
Tgfb1	NM_011577.1	Endogenous	258.62	112.72	365.45	142.02	314.99	272.12	135.53	330.13	261.36	306.21	301.93	288.73	365.45
Fcgr1	NM_010186.5	Endogenous	144.53	197.26	359.33	35.5	294.95	281.37	83.4	329.15	290.88	329.22	260.8	211.51	359.33
Fscn1	NM_007984.2	Endogenous	254.82	309.98	258.08	35.5	241.26	178.77	31.28	295.84	231.85	329.22	273.05	352.52	352.52
Hpgds	NM_019455.4	Endogenous	308.07	225.44	351.8	35.5	245.55	243.94	10.43	307.6	261.36	258.77	227.54	255.16	351.8
Basp1	NM_027395.2	Endogenous	349.9	281.8	330.6	106.51	335.04	267.28	114.68	301.72	267.8	327.78	260.8	218.23	349.9
Inpp5d	NM_010566.2	Endogenous	319.48	225.44	286.81	106.51	323.58	246.58	52.13	347.76	301.61	293.28	316.8	231.66	347.76
Lmo2	NM_001142335.1	Endogenous	209.18	394.51	313.65	213.02	264.88	250.99	62.55	342.87	256.53	224.27	235.42	191.37	342.87
Lag3	NM_008479.1	Endogenous	182.56	84.54	272.68	71.01	236.96	259.79	20.85	266.46	269.41	271.71	325.56	214.87	325.56
Pla2g15	NM_133792.2	Endogenous	190.16	112.72	324.95	71.01	273.47	240.86	10.43	279.19	237.21	270.27	238.92	198.08	324.95
Csf3r	NM_007782.2	Endogenous	91.28	112.72	283.04	71.01	229.09	253.63	41.7	324.25	237.21	230.02	278.3	231.66	324.25
D18Ertd653e	NM_172631.3	Endogenous	152.13	225.44	294.34	177.52	248.42	200.79	62.55	318.37	246.87	244.4	236.29	137.65	318.37
Mef2a	XM_976032.1	Endogenous	155.93	169.08	264.67	177.52	158.21	237.34	72.98	316.42	222.72	228.58	165.4	107.43	316.42
Atp8a2	NM_015803.2	Endogenous	148.33	169.08	299.05	71.01	257.01	210.48	52.13	315.44	263.51	268.84	211.79	174.58	315.44
Ldhb	NM_008492.2	Endogenous	239.61	112.72	310.35	35.5	252.71	240.86	20.85	234.13	227.55	255.9	167.15	154.44	310.35
Adap2	NM_172133.1	Endogenous	171.15	84.54	268.44	71.01	277.05	220.6	31.28	298.78	263.51	264.52	227.54	221.58	298.78
Nuak1	NM_001004363.1	Endogenous	292.85	309.98	226.05	35.5	213.34	179.21	20.85	266.46	207.69	212.77	234.54	184.65	292.85
Dnajb4	NM_027287.3	Endogenous	285.25	197.26	23.55	35.5	20.05	17.17	10.43	25.47	27.37	17.25	20.13	33.57	285.25
Inpp4b	NM_001024617.2	Endogenous	125.51	169.08	267.97	106.51	208.33	159.4	52.13	232.17	196.96	215.64	149.65	117.51	267.97
Cd86	NM_019388.3	Endogenous	266.23	338.15	244.42	142.02	211.9	225.89	83.4	251.76	216.28	222.83	196.03	198.08	266.23
Cux1	NM_009986.3	Endogenous	114.1	56.36	266.08	35.5	254.86	239.98	114.68	260.58	252.24	230.02	242.42	235.01	266.08
Tubgcp5	NM_146190.2	Endogenous	117.9	28.18	208.63	35.5	175.39	174.81	10.43	235.11	193.2	255.9	192.53	171.22	255.9
Slc2a5	NM_019741.3	Endogenous	205.38	197.26	247.72	35.5	186.13	173.05	41.7	248.82	170.66	242.96	177.66	130.94	248.82
Sema4d	NM_013660.3	Endogenous	64.66	169.08	208.16	71.01	217.63	167.32	31.28	229.23	200.18	248.71	238.04	208.16	248.71
Pros1	NM_011173.2	Endogenous	110.3	140.9	243.01	35.5	165.37	169.09	31.28	219.43	166.37	153.83	126.9	134.29	243.01
Ltc4s	NM_008521.1	Endogenous	163.54	56.36	240.18	106.51	189	165.12	20.85	206.7	192.13	201.27	163.65	147.72	240.18
Pmepa1	NM_022995.3	Endogenous	190.16	197.26	189.79	35.5	221.21	121.09	52.13	220.41	199.64	192.64	239.79	204.8	239.79
Acp2	NM_007387.2	Endogenous	178.75	197.26	237.36	35.5	208.33	194.19	10.43	200.82	204.47	208.46	155.78	161.15	237.36
Ctsl	NM_009984.3	Endogenous	136.92	225.44	214.28	213.02	156.78	234.7	41.7	169.47	162.61	140.89	135.65	83.93	234.7
Il1a	NM_010554.4	Endogenous	232	338.15	68.76	35.5	85.91	95.55	20.85	92.08	86.41	76.19	117.27	83.93	232
Dst	NM_133833.2	Endogenous	102.69	394.51	218.99	35.5	158.93	158.08	62.55	228.25	162.08	165.33	224.04	167.87	228.25
Cxxc5	NM_133687.2	Endogenous	193.97	197.26	222.29	71.01	188.28	155.44	20.85	221.39	178.18	185.45	160.15	127.58	222.29
Nrip1	NM_173440.2	Endogenous	148.33	56.36	195.91	35.5	162.51	159.4	41.7	188.09	175.49	221.39	154.03	221.58	221.58
Tjp1	NM_009386.1	Endogenous	121.71	84.54	162.01	71.01	171.81	142.67	10.43	220.41	151.88	191.2	147.03	167.87	220.41
Slc7a8	NM_016972.2	Endogenous	174.95	394.51	220.4	142.02	187.56	159.84	156.38	174.37	156.17	145.2	170.65	151.08	220.4
Rap1gds1	NM_001040690.1	Endogenous	201.57	309.98	207.69	35.5	183.98	174.81	52.13	217.47	179.79	178.27	147.9	154.44	217.47
Trim47	NM_001205081.1	Endogenous	216.79	281.8	34.85	71.01	37.23	32.14	52.13	27.43	30.05	24.44	18.38	43.65	216.79
Il21r	NM_021887.1	Endogenous	174.95	253.62	166.71	213.02	150.34	154.12	20.85	214.54	150.27	169.64	181.16	134.29	214.54
Rapgef5	NM_175930.5	Endogenous	212.98	140.9	177.55	35.5	163.22	125.49	10.43	196.9	165.83	184.02	138.27	127.58	212.98
Cd14	NM_009841.3	Endogenous	212.98	366.33	167.66	71.01	148.19	140.46	125.1	156.74	159.39	126.51	150.53	134.29	212.98
Gm10790	NR_033545.1	Endogenous	110.3	56.36	151.17	106.51	129.58	114.05	20.85	212.58	125.58	162.45	100.64	104.08	212.58
Npl	NM_028749.1	Endogenous	102.69	112.72	180.84	71.01	163.94	177.45	10.43	177.31	164.22	209.89	185.53	137.65	209.89
Mef2c	NM_025282.2	Endogenous	209.18	140.9	207.69	248.53	209.04	149.27	31.28	184.17	177.64	182.58	159.28	151.08	209.18
Tagap	NM_145968.2	Endogenous	209.18	197.26	162.01	35.5	154.63	119.33	20.85	144	202.86	161.01	82.26	130.94	209.18
Ccr5	NM_009917.5	Endogenous	140.72	112.72	205.8	35.5	180.41	147.07	41.7	192.98	181.4	179.7	203.04	171.22	205.8
Ccl4	NM_013652.1	Endogenous	205.38	281.8	18.37	142.02	17.18	42.27	41.7	25.47	16.1	10.06	17.5	16.79	205.38
Abi1	NM_001077190.1	Endogenous	144.53	28.18	205.33	35.5	166.8	166.44	20.85	196.9	156.71	195.52	139.15	94.01	205.33
Scarb2	NM_007644.3	Endogenous	87.48	56.36	202.98	71.01	157.5	152.79	31.28	175.35	140.61	150.95	126.9	100.72	202.98
Gnas	NM_010309.3	Endogenous	201.57	197.26	127.16	213.02	108.1	123.29	83.4	114.61	89.09	115.01	91.89	97.36	201.57
Capn3	NM_001109761.1	Endogenous	95.08	84.54	172.84	106.51	163.94	144.43	10.43	200.82	164.76	156.7	160.15	141.01	200.82
Tanc2	NM_181071.3	Endogenous	87.48	225.44	172.37	35.5	161.08	117.57	10.43	196.9	172.27	181.14	168.03	154.44	196.9
Tmem86a	NM_026436.3	Endogenous	136.92	169.08	183.67	248.53	168.24	148.39	31.28	167.51	156.17	175.39	161.9	194.73	194.73
Ctsf	NM_019861.1	Endogenous	110.3	112.72	192.15	35.5	167.52	151.91	41.7	172.41	134.71	146.64	127.77	83.93	192.15
Stab1	NM_138672.2	Endogenous	95.08	169.08	164.36	35.5	163.22	152.79	31.28	191.02	154.56	146.64	124.27	70.5	191.02
Enpp2	NM_001136077.1	Endogenous	190.16	28.18	34.85	71.01	90.92	45.35	20.85	111.68	25.76	10.06	44.63	67.15	190.16
Slc1a3	NM_148938.3	Endogenous	79.87	84.54	148.82	71.01	118.12	133.42	41.7	189.07	128.8	186.89	130.4	127.58	189.07
Bhlhe41	NM_024469.1	Endogenous	68.46	28.18	162.01	142.02	112.4	188.02	20.85	177.31	128.27	125.07	116.4	127.58	188.02
P4ha1	NM_011030.1	Endogenous	121.71	169.08	154	35.5	123.85	115.37	72.98	152.82	150.27	175.39	152.28	184.65	184.65
X99384	NM_013753.2	Endogenous	102.69	197.26	127.63	142.02	140.32	100.39	10.43	183.19	156.71	120.76	156.65	137.65	183.19
Nfkb1	NM_008689.2	Endogenous	182.56	169.08	139.87	71.01	138.88	110.52	145.95	146.94	139	127.95	100.64	94.01	182.56
Arhgap22	NM_153800.4	Endogenous	49.44	225.44	63.11	35.5	60.14	81.46	41.7	180.25	89.63	97.76	123.4	83.93	180.25
Bco2	NM_133217.3	Endogenous	76.07	140.9	152.12	106.51	129.58	115.37	31.28	179.27	137.93	129.39	130.4	157.8	179.27
Rab3il1	NM_144538.2	Endogenous	95.08	140.9	175.19	35.5	158.21	141.35	10.43	179.27	139	163.89	146.15	110.79	179.27
Usp2	NM_016808.2	Endogenous	178.75	56.36	162.95	71.01	131.01	113.16	31.28	142.04	125.58	155.26	113.77	53.72	178.75
Il10rb	NM_008349.5	Endogenous	91.28	140.9	178.02	106.51	141.75	149.27	31.28	174.37	150.81	142.32	154.03	137.65	178.02
Adora3	NM_001174169.1	Endogenous	110.3	112.72	176.13	106.51	128.86	121.53	10.43	156.74	120.75	140.89	135.65	141.01	176.13
Lrrc3	NM_145152.4	Endogenous	129.31	84.54	175.19	106.51	157.5	109.64	10.43	145.96	147.05	172.52	147.9	134.29	175.19
Ecscr	NM_001033141.1	Endogenous	174.95	84.54	159.65	71.01	148.91	125.05	41.7	143.02	137.93	145.2	125.15	144.37	174.95
Nr3c1	NM_008173.3	Endogenous	129.31	253.62	172.37	106.51	132.44	114.05	41.7	160.66	123.44	149.51	87.52	110.79	172.37
Tmem195	NM_178767.5	Endogenous	102.69	56.36	125.74	71.01	113.83	97.75	41.7	171.43	122.36	139.45	92.77	83.93	171.43
Adrb1	NM_007419.2	Endogenous	106.49	112.72	111.14	35.5	99.51	70.89	10.43	108.74	171.2	135.14	84.01	67.15	171.2
Gas6	NM_019521.2	Endogenous	114.1	169.08	170.48	71.01	167.52	115.81	10.43	129.31	139	102.07	143.52	60.43	170.48
Tmem206	NM_025864.3	Endogenous	114.1	56.36	125.74	106.51	109.53	116.69	20.85	166.53	97.68	149.51	133.9	100.72	166.53
Timp2	NM_011594.3	Endogenous	159.74	253.62	164.36	35.5	126	127.7	10.43	113.64	118.07	129.39	100.64	80.58	164.36
B4galt4	NM_019804.3	Endogenous	57.05	140.9	135.63	177.52	114.54	96.43	52.13	142.04	121.83	163.89	105.02	114.15	163.89
Extl3	NM_018788.3	Endogenous	87.48	112.72	163.42	35.5	151.05	139.14	20.85	163.6	137.39	122.2	119.9	97.36	163.6
Rnf180	NM_027934.2	Endogenous	121.71	56.36	153.06	35.5	129.58	107.44	10.43	163.6	134.71	116.45	132.15	70.5	163.6
Bach1	NM_007520.2	Endogenous	91.28	197.26	141.28	106.51	148.19	106.56	93.83	154.78	132.56	138.01	162.78	157.8	162.78
Tlr7	NM_133211.3	Endogenous	125.51	225.44	132.81	106.51	108.82	112.72	10.43	161.64	137.93	127.95	123.4	114.15	161.64
Cmklr1	NM_008153.3	Endogenous	79.87	112.72	97.96	106.51	124.57	84.1	10.43	130.29	116.46	150.95	105.89	161.15	161.15
Rgs1	NM_015811.1	Endogenous	159.74	140.9	35.79	35.5	27.2	50.64	31.28	46.04	38.1	43.13	27.13	16.79	159.74
P2ry6	NM_183168.2	Endogenous	76.07	84.54	120.09	35.5	127.43	106.12	41.7	96.98	109.48	155.26	90.14	104.08	155.26
Mapk14	NM_011951.2	Endogenous	136.92	169.08	141.28	177.52	120.99	100.39	41.7	152.82	126.12	126.51	115.52	124.22	152.82
CEBPB	NM_009883.3	Endogenous	152.13	309.98	81.94	248.53	78.75	71.33	156.38	76.41	107.87	96.32	96.27	77.22	152.13
A430107D22Rik	NM_178785.3	Endogenous	53.25	169.08	91.36	106.51	112.4	99.51	10.43	135.19	105.73	123.64	151.4	114.15	151.4
Syngr1	NM_009303.2	Endogenous	64.66	112.72	123.86	35.5	131.01	119.33	41.7	147.92	130.41	94.88	143.52	130.94	147.92
Etv5	NM_023794.2	Endogenous	129.31	28.18	147.41	71.01	140.32	106.12	20.85	115.59	101.43	129.39	81.39	80.58	147.41
Fam46c	NM_001142952.1	Endogenous	121.71	169.08	146.94	213.02	114.54	106.12	52.13	122.45	106.26	96.32	62.14	70.5	146.94
Cables1	NM_001146287.1	Endogenous	129.31	197.26	140.81	213.02	113.11	103.92	20.85	145.96	103.04	113.57	85.76	73.86	145.96
Frmd4b	NM_145148.2	Endogenous	136.92	197.26	126.21	177.52	110.25	104.8	31.28	144.98	122.9	136.57	115.52	100.72	144.98
Rilpl1	NM_021430.2	Endogenous	114.1	225.44	104.55	177.52	89.49	88.07	41.7	99.92	104.12	93.45	91.02	144.37	144.37
Fgd2	NM_001159538.1	Endogenous	83.67	84.54	127.63	35.5	136.74	120.65	10.43	144	133.63	119.32	102.39	63.79	144
Ptms	NM_026988.2	Endogenous	110.3	338.15	112.56	142.02	141.75	95.11	62.55	124.41	123.44	127.95	134.77	120.86	141.75
Pon3	NM_173006.1	Endogenous	53.25	56.36	131.39	142.02	90.92	85.86	10.43	140.08	75.13	92.01	69.14	77.22	140.08
Rgmb	NM_178615.3	Endogenous	34.23	140.9	139.4	248.53	128.15	85.42	31.28	113.64	83.72	116.45	101.52	87.29	139.4
Arhgap12	NM_001039692.1	Endogenous	76.07	28.18	106.43	106.51	94.5	88.51	52.13	138.13	104.12	126.51	99.77	83.93	138.13
Hps4	NM_138646.3	Endogenous	83.67	84.54	97.96	35.5	108.82	92.91	52.13	138.13	105.73	136.57	125.15	104.08	138.13
Ppfia4	NM_001144855.1	Endogenous	57.05	225.44	86.65	177.52	86.62	64.29	72.98	108.74	88.02	96.32	97.14	137.65	137.65
Smad3	NM_016769.3	Endogenous	106.49	140.9	124.33	35.5	133.87	95.99	52.13	123.43	125.58	135.14	131.27	97.36	135.14
Map2k1	NM_008927.3	Endogenous	76.07	84.54	133.75	35.5	112.4	100.39	41.7	105.8	114.31	112.13	75.26	130.94	133.75
Hspa1a	NM_010479.2	Endogenous	133.12	169.08	128.1	71.01	57.27	33.46	10.43	33.31	19.32	7.19	9.63	13.43	133.12
Abcc3	NM_029600.3	Endogenous	76.07	140.9	130.45	142.02	131.72	96.43	62.55	129.31	131.49	130.82	126.9	124.22	131.72
Eng	NM_001146350.1	Endogenous	79.87	140.9	89.95	71.01	103.09	56.8	52.13	113.64	98.75	130.82	112.02	100.72	130.82
Sesn1	NM_001013370.2	Endogenous	64.66	84.54	129.98	35.5	123.85	67.81	52.13	120.49	106.8	109.26	84.01	83.93	129.98
Ophn1	NM_052976.3	Endogenous	121.71	225.44	129.98	71.01	73.74	91.15	20.85	123.43	104.12	94.88	76.14	87.29	129.98
Sgce	NM_001130188.1	Endogenous	114.1	84.54	118.21	213.02	96.65	102.16	20.85	107.76	89.09	127.95	87.52	94.01	127.95
Cd83	NM_009856.2	Endogenous	53.25	28.18	125.27	35.5	98.08	108.76	72.98	98.94	122.9	83.38	81.39	57.07	125.27
Crybb1	NM_023695.2	Endogenous	110.3	140.9	81	106.51	79.46	81.9	31.28	113.64	96.07	125.07	103.27	100.72	125.07
Sbf2	NM_177324.2	Endogenous	95.08	338.15	100.31	35.5	73.02	73.98	41.7	99.92	78.89	116.45	84.89	124.22	124.22
Tspan7	NM_019634.2	Endogenous	57.05	112.72	123.86	35.5	102.37	97.31	10.43	105.8	92.31	110.7	100.64	94.01	123.86
HIST1H2AB	NM_175660.2	Endogenous	19.02	84.54	110.67	497.06	75.17	123.73	437.86	89.14	57.96	35.94	64.76	40.29	123.73
Havcr2	NM_134250.2	Endogenous	98.89	169.08	122.45	177.52	74.45	71.77	31.28	96	80.5	96.32	84.01	97.36	122.45
9030625A04Rik	NM_172488.2	Endogenous	83.67	28.18	111.61	35.5	93.78	89.39	10.43	119.51	110.02	70.44	72.64	53.72	119.51
Pak1	NM_011035.2	Endogenous	68.46	84.54	99.84	213.02	95.21	78.38	41.7	117.55	85.33	103.51	90.14	67.15	117.55
Rasgrp3	NM_001166493.1	Endogenous	79.87	140.9	117.27	35.5	94.5	97.75	10.43	116.57	86.41	102.07	92.77	73.86	117.27
Tmem64	NM_181401.3	Endogenous	83.67	140.9	117.27	142.02	95.93	81.02	41.7	96	75.67	80.51	60.39	67.15	117.27
P2rx7	NM_001038887.1	Endogenous	64.66	28.18	104.55	106.51	95.21	93.79	10.43	114.61	99.29	116.45	84.01	83.93	116.45
Spp1	NM_009263.3	Endogenous	11.41	112.72	98.43	71.01	55.12	114.49	145.95	8.82	57.42	14.38	88.39	16.79	114.49
1700001E04Rik	AK005583.1	Endogenous	19.02	140.9	71.58	142.02	51.54	50.2	72.98	113.64	64.4	102.07	83.14	77.22	113.64
Pmp22	NM_008885.2	Endogenous	64.66	112.72	108.32	142.02	103.8	84.54	31.28	81.31	84.8	113.57	105.89	80.58	113.57
Gpr84	NM_030720.1	Endogenous	83.67	56.36	113.5	71.01	100.23	85.42	20.85	67.59	71.91	71.88	84.01	57.07	113.5
Itga9	NM_001113514.1	Endogenous	64.66	225.44	77.71	177.52	60.14	51.96	72.98	112.66	82.65	103.51	89.27	83.93	112.66
Tlr4	NM_021297.2	Endogenous	53.25	56.36	107.85	106.51	95.93	88.07	52.13	111.68	81.58	106.38	70.89	57.07	111.68
Fads1	NM_146094.2	Endogenous	41.84	56.36	94.66	35.5	70.16	71.77	20.85	84.25	76.75	87.7	70.89	110.79	110.79
Map3k7	NM_172688.2	Endogenous	87.48	84.54	108.79	213.02	92.35	91.59	52.13	110.7	82.11	89.13	66.51	87.29	110.7
Npnt	NM_001029836.1	Endogenous	26.62	56.36	108.32	35.5	95.93	103.92	10.43	70.53	86.94	53.19	77.89	63.79	108.32
Gab1	NM_021356.2	Endogenous	106.49	28.18	90.89	35.5	73.02	63.41	31.28	93.06	80.5	104.95	72.64	83.93	106.49
Gbgt1	NM_139197.2	Endogenous	45.64	56.36	88.07	35.5	75.88	70.89	20.85	104.82	85.33	100.63	91.89	63.79	104.82
Tppp	NM_182839.2	Endogenous	49.44	225.44	71.58	142.02	65.86	48.44	52.13	74.45	49.37	96.32	49.88	104.08	104.08
Socs3	NM_007707.2	Endogenous	102.69	140.9	21.66	142.02	30.78	31.26	72.98	35.27	38.1	46	36.76	40.29	102.69
Sparc	NM_009242.4	Endogenous	15.21	56.36	101.72	35.5	85.91	88.51	10.43	87.19	74.06	67.57	89.27	60.43	101.72
Mef2d	NM_133665.3	Endogenous	49.44	112.72	27.79	71.01	25.77	25.98	62.55	48	32.74	50.32	36.76	100.72	100.72
Ang	NM_007447.2	Endogenous	45.64	28.18	85.71	35.5	81.61	73.98	10.43	99.92	74.6	77.63	65.64	87.29	99.92
Gal3st4	NM_001033416.2	Endogenous	45.64	56.36	99.84	35.5	55.84	69.13	31.28	97.96	86.94	94.88	96.27	60.43	99.84
Gmfb	NM_022023.1	Endogenous	98.89	309.98	71.58	106.51	69.44	64.73	62.55	64.65	63.33	83.38	50.76	83.93	98.89
Cadm1	NM_207675.2	Endogenous	41.84	28.18	98.43	106.51	68.73	78.38	10.43	90.12	65.47	64.69	66.51	57.07	98.43
Upk1b	NM_178924.4	Endogenous	68.46	28.18	98.43	177.52	73.02	52.84	10.43	96.98	60.11	84.82	55.13	94.01	98.43
Ccl2	NM_011333.3	Endogenous	68.46	169.08	44.74	106.51	40.81	97.31	72.98	48	50.45	11.5	64.76	23.5	97.31
Chst7	NM_021715.1	Endogenous	72.26	112.72	90.42	35.5	64.43	71.77	41.7	96.98	59.03	80.51	81.39	77.22	96.98
Zfp691	NM_001145935.1	Endogenous	76.07	112.72	93.72	35.5	62.28	58.56	62.55	88.17	72.45	96.32	76.14	60.43	96.32
Spata13	XM_901902.2	Endogenous	95.08	84.54	93.25	213.02	85.19	79.26	41.7	95.02	71.38	77.63	63.89	83.93	95.08
Ap3d1	NM_007460.1	Endogenous	45.64	28.18	59.34	35.5	88.77	52.4	10.43	94.04	72.45	66.13	88.39	70.5	94.04
TNF	NM_013693.1	Endogenous	91.28	169.08	10.83	71.01	13.6	21.58	52.13	7.84	15.56	14.38	21.88	10.07	91.28
Frmd4a	NM_001177843.1	Endogenous	41.84	366.33	55.57	177.52	52.98	55.04	135.53	60.74	54.74	70.44	70.01	90.65	90.65
Sox4	NM_009238.2	Endogenous	30.43	112.72	58.4	71.01	44.39	51.96	10.43	83.27	59.57	90.57	56.88	63.79	90.57
Tmcc3	NM_172051.2	Endogenous	83.67	140.9	90.42	35.5	72.31	53.28	20.85	78.37	66.55	61.82	49.88	60.43	90.42
Leprel1	NM_173379.2	Endogenous	83.67	84.54	80.06	177.52	55.12	65.17	20.85	89.14	62.25	86.26	56.01	53.72	89.14
Abca1	NM_013454.3	Endogenous	41.84	28.18	87.6	35.5	73.02	88.51	72.98	79.35	74.06	76.19	70.01	40.29	88.51
Ccnd1	NM_007631.1	Endogenous	79.87	112.72	60.28	177.52	50.11	49.76	62.55	88.17	49.91	74.76	70.01	77.22	88.17
Gpr56	NM_018882.3	Endogenous	87.48	84.54	73.47	106.51	59.42	52.84	52.13	81.31	59.03	74.76	79.64	33.57	87.48
Nos2	NM_010927.3	Endogenous	64.66	619.95	9.42	568.06	10.74	6.16	250.21	23.51	17.71	40.25	20.13	87.29	87.29
Slc12a2	NM_009194.3	Endogenous	30.43	112.72	86.65	177.52	68.01	60.33	20.85	71.51	48.3	57.51	47.26	60.43	86.65
Lrrc8a	NM_177725.4	Endogenous	76.07	169.08	86.18	142.02	65.15	67.37	52.13	66.61	75.13	86.26	44.63	60.43	86.26
Jam2	NM_023844.4	Endogenous	72.26	84.54	86.18	71.01	65.86	52.84	52.13	58.78	50.45	73.32	45.51	73.86	86.18
Serpinf1	NM_011340.3	Endogenous	30.43	84.54	61.69	213.02	55.84	40.95	20.85	57.8	46.69	84.82	60.39	80.58	84.82
Spint1	NM_016907.3	Endogenous	38.03	28.18	82.89	35.5	65.86	64.29	93.83	76.41	67.62	58.94	76.14	57.07	82.89
Gpr165	NM_029536.3	Endogenous	53.25	28.18	56.51	142.02	34.36	34.79	20.85	62.7	32.74	81.94	42.88	67.15	81.94
Ahcyl1	NM_145542.3	Endogenous	53.25	112.72	76.76	35.5	68.73	59	104.25	81.31	54.74	73.32	60.39	50.36	81.31
Myo1b	NM_010863.2	Endogenous	68.46	56.36	74.88	106.51	60.14	53.72	10.43	75.43	50.98	80.51	41.13	47	80.51
Spsb1	NM_029035.2	Endogenous	53.25	140.9	63.58	71.01	55.84	53.72	10.43	79.35	57.42	57.51	45.51	57.07	79.35
Slco4a1	NM_148933.1	Endogenous	60.85	84.54	78.65	35.5	53.69	56.36	41.7	61.72	75.13	70.44	47.26	60.43	78.65
Tmem144	NM_027495.4	Endogenous	49.44	28.18	72.53	35.5	64.43	52.84	52.13	78.37	54.2	67.57	56.88	57.07	78.37
Ttc28	NM_024477.3	Endogenous	41.84	225.44	59.34	35.5	42.24	63.41	52.13	78.37	55.28	67.57	49.88	47	78.37
Grap	NM_027817.3	Endogenous	45.64	56.36	52.75	177.52	54.41	42.27	20.85	78.37	46.69	64.69	42.88	57.07	78.37
Ak1	NM_001198790.1	Endogenous	53.25	140.9	71.58	177.52	54.41	51.96	41.7	73.47	64.94	66.13	53.38	77.22	77.22
Cryl1	NM_030004.3	Endogenous	45.64	56.36	57.93	71.01	47.96	34.79	31.28	54.86	49.91	50.32	44.63	77.22	77.22
Tm9sf4	NM_133847.3	Endogenous	38.03	56.36	65.93	142.02	60.85	55.48	93.83	71.51	64.94	61.82	77.01	70.5	77.01
Spire1	NM_176832.2	Endogenous	72.26	112.72	62.16	35.5	57.27	51.52	52.13	76.41	53.67	64.69	61.26	53.72	76.41
Tgfa	NM_031199.2	Endogenous	53.25	56.36	61.69	213.02	52.26	53.28	10.43	46.04	50.45	76.19	35.88	57.07	76.19
Ccrl2	NM_017466.4	Endogenous	76.07	84.54	22.61	35.5	20.76	29.94	41.7	32.33	18.78	18.69	14	6.71	76.07
Cxcl16	NM_023158.6	Endogenous	45.64	197.26	60.75	106.51	41.52	72.21	52.13	45.06	62.25	40.25	44.63	26.86	72.21
Tlr6	NM_011604.3	Endogenous	49.44	225.44	63.11	177.52	63	51.52	20.85	58.78	55.28	71.88	53.38	53.72	71.88
Ppp1r9a	NM_181595.3	Endogenous	41.84	28.18	63.58	71.01	60.14	46.67	31.28	71.51	52.59	56.07	52.51	36.93	71.51
Snn	NM_009223.3	Endogenous	41.84	197.26	70.64	71.01	47.25	41.39	31.28	66.61	57.96	57.51	37.63	67.15	70.64
Tnfrsf11a	NM_009399.3	Endogenous	49.44	28.18	62.16	35.5	53.69	54.16	10.43	69.55	63.33	66.13	40.26	63.79	69.55
Liph	NM_001083894.1	Endogenous	34.23	56.36	55.1	35.5	47.96	50.2	41.7	60.74	55.81	69.01	56.88	47	69.01
Icam1	NM_010493.2	Endogenous	68.46	28.18	68.76	106.51	54.41	44.03	41.7	59.76	44.01	46	32.38	33.57	68.76
Csmd3	NM_001081391.2	Endogenous	68.46	28.18	66.4	142.02	47.96	36.11	72.98	53.88	42.93	50.32	35.88	33.57	68.46
Tlr2	NM_011905.2	Endogenous	68.46	140.9	58.87	106.51	54.41	58.56	31.28	37.23	51.52	44.57	39.38	43.65	68.46
Hmgn1	NM_008251.3	Endogenous	68.46	84.54	57.93	213.02	55.12	49.76	31.28	58.78	49.37	51.75	35.01	36.93	68.46
Egr2	NM_010118.2	Endogenous	68.46	281.8	7.54	35.5	4.3	3.52	10.43	1.96	5.9	1.44	2.63	13.43	68.46
Rtn4rl1	NM_177708.4	Endogenous	53.25	56.36	64.52	35.5	65.86	53.72	10.43	62.7	56.35	60.38	54.26	40.29	65.86
Golga3	NM_008146.3	Endogenous	57.05	56.36	52.75	142.02	52.26	47.56	62.55	57.8	51.52	40.25	64.76	43.65	64.76
Vps11	NM_027889.1	Endogenous	53.25	140.9	59.34	35.5	57.27	44.47	31.28	50.94	53.13	64.69	56.01	57.07	64.69
Fcgrt	NM_010189.3	Endogenous	15.21	84.54	57.46	71.01	41.52	41.39	20.85	63.67	40.25	60.38	41.13	40.29	63.67
Ptprm	NM_008984.2	Endogenous	22.82	28.18	52.28	35.5	49.4	36.11	20.85	61.72	59.57	51.75	42.01	30.22	61.72
Chi3l3	NM_009892.1	Endogenous	11.41	169.08	14.13	35.5	15.03	61.65	354.46	14.69	11.27	10.06	11.38	30.22	61.65
Synj1	NM_001045515.1	Endogenous	60.85	28.18	52.75	142.02	55.84	46.67	31.28	53.88	56.35	58.94	50.76	50.36	60.85
Chn2	NM_001163640.1	Endogenous	60.85	84.54	45.68	35.5	32.22	29.06	41.7	54.86	39.18	51.75	38.51	33.57	60.85
Il1rl2	NM_133193.3	Endogenous	60.85	28.18	36.73	71.01	37.23	33.02	31.28	36.25	33.27	44.57	24.5	47	60.85
Myc	NM_010849.4	Endogenous	60.85	112.72	25.43	35.5	28.64	29.06	31.28	41.14	33.27	34.5	21	30.22	60.85
Clstn1	NM_023051.4	Endogenous	30.43	28.18	51.33	106.51	50.83	33.91	83.4	60.74	37.57	50.32	41.13	57.07	60.74
Eps15l1	NM_001122832.1	Endogenous	38.03	197.26	50.86	142.02	38.66	36.55	31.28	60.74	40.25	47.44	41.13	30.22	60.74
Nav2	NM_175272.3	Endogenous	30.43	84.54	39.09	106.51	30.78	32.14	41.7	39.18	41.32	41.69	39.38	60.43	60.43
Scamp5	NM_020270.2	Endogenous	41.84	56.36	53.69	35.5	42.95	43.15	20.85	58.78	51.52	60.38	39.38	26.86	60.38
Slc46a1	NM_026740.2	Endogenous	41.84	112.72	59.81	106.51	55.84	36.11	31.28	42.12	46.69	51.75	55.13	43.65	59.81
Snx24	NM_029394.3	Endogenous	45.64	169.08	46.15	177.52	49.4	43.59	83.4	59.76	42.93	46	41.13	33.57	59.76
Tspan3	NM_019793.3	Endogenous	19.02	169.08	59.34	106.51	42.24	37.43	31.28	39.18	36.49	38.82	28	33.57	59.34
Sec22b	NM_011342.4	Endogenous	49.44	140.9	51.8	284.03	52.26	33.91	31.28	58.78	35.96	51.75	42.01	53.72	58.78
Limk1	NM_010717.2	Endogenous	15.21	84.54	31.55	35.5	32.93	25.1	31.28	43.1	30.05	47.44	58.64	50.36	58.64
ll7r	NM_008372.3	Endogenous	41.84	56.36	46.62	106.51	39.37	39.63	93.83	49.96	34.88	48.88	39.38	57.07	57.07
Napg	NM_028017.1	Endogenous	57.05	84.54	44.27	35.5	41.52	42.71	41.7	44.08	38.1	35.94	39.38	57.07	57.07
Trem2	NM_031254.2	Endogenous	57.05	112.72	48.51	71.01	33.65	35.67	41.7	48.98	42.93	50.32	36.76	30.22	57.05
Eya4	NM_010167.4	Endogenous	26.62	28.18	56.51	35.5	45.1	39.19	10.43	55.84	43.47	31.63	25.38	20.14	56.51
Il18	NM_008360.1	Endogenous	34.23	84.54	39.09	71.01	48.68	44.47	52.13	54.86	56.35	54.63	52.51	50.36	56.35
Sall3	NM_178280.3	Endogenous	22.82	84.54	41.91	35.5	42.95	33.46	10.43	52.9	42.4	56.07	56.01	36.93	56.07
Khdrbs3	NM_010158.2	Endogenous	38.03	112.72	42.39	71.01	49.4	34.79	10.43	48	33.27	56.07	28.88	43.65	56.07
Smad7	NM_001042660.1	Endogenous	30.43	56.36	56.04	71.01	50.11	42.27	10.43	51.92	43.47	40.25	36.76	30.22	56.04
Slc4a2	NM_009207.3	Endogenous	30.43	84.54	35.79	35.5	40.09	22.46	10.43	54.86	45.08	43.13	42.01	53.72	54.86
Gnaq	NM_008139.5	Endogenous	49.44	169.08	49.92	35.5	49.4	35.67	62.55	51.92	54.74	46	35.88	47	54.74
Rab6b	NM_173781.4	Endogenous	26.62	28.18	45.68	142.02	41.52	33.02	62.55	40.16	37.57	54.63	36.76	47	54.63
Acvr1	NM_007394.3	Endogenous	45.64	28.18	52.28	106.51	40.81	34.79	20.85	51.92	52.06	51.75	54.26	53.72	54.26
Agpat3	NM_053014.3	Endogenous	34.23	112.72	45.21	35.5	47.96	39.19	20.85	53.88	50.45	35.94	49.88	43.65	53.88
D830030K20Rik	NM_177135.4	Endogenous	22.82	28.18	32.97	142.02	17.9	28.62	31.28	49.96	24.69	48.88	42.88	53.72	53.72
Pitpnm1	NM_001136078.1	Endogenous	19.02	112.72	25.9	71.01	45.1	24.66	31.28	40.16	27.37	37.38	53.38	16.79	53.38
Qdpr	NM_024236.2	Endogenous	26.62	84.54	41.91	177.52	45.82	40.95	52.13	52.9	37.57	41.69	29.76	16.79	52.9
Kcnk13	NM_146037.1	Endogenous	38.03	84.54	47.09	35.5	47.25	44.47	10.43	52.9	42.93	35.94	31.51	16.79	52.9
Lrp12	NM_172814.3	Endogenous	41.84	28.18	46.62	106.51	50.11	28.18	10.43	52.9	28.44	31.63	23.63	40.29	52.9
Tlr1	NM_030682.1	Endogenous	7.61	56.36	52.75	35.5	47.96	40.95	31.28	48.98	44.54	28.75	31.51	43.65	52.75
Ppap2a	NM_008247.2	Endogenous	34.23	84.54	52.75	106.51	52.26	28.18	20.85	38.2	30.59	37.38	36.76	26.86	52.75
Cysltr1	NM_021476.4	Endogenous	19.02	56.36	52.28	35.5	37.23	39.19	20.85	39.18	40.25	50.32	33.26	30.22	52.28
Polr2b	NM_153798.2	Endogenous	38.03	281.8	52.28	35.5	38.66	44.03	62.55	41.14	32.2	46	34.13	47	52.28
Tlr3	NM_126166.2	Endogenous	15.21	140.9	35.32	35.5	37.23	29.94	20.85	51.92	28.98	43.13	30.63	16.79	51.92
Tmem100	NM_026433.2	Endogenous	34.23	140.9	49.45	142.02	37.23	35.23	41.7	51.92	32.74	47.44	28	26.86	51.92
Smad	NM_008539.3	Endogenous	38.03	56.36	51.8	35.5	38.66	29.06	20.85	42.12	38.1	48.88	43.76	33.57	51.8
Olfr110	NM_146328.2	Endogenous	15.21	140.9	50.86	71.01	33.65	38.31	20.85	45.06	40.79	24.44	28.88	20.14	50.86
Large	NM_010687.1	Endogenous	38.03	84.54	45.68	35.5	47.25	26.86	10.43	36.25	33.81	23	38.51	50.36	50.36
Cst7	NM_009977.3	Endogenous	49.44	84.54	43.33	142.02	44.39	29.94	72.98	49.96	34.88	44.57	35.88	33.57	49.96
Tmc7	NM_172476.4	Endogenous	49.44	84.54	27.79	71.01	37.94	22.9	20.85	37.23	40.25	41.69	34.13	30.22	49.44
Bach2	NM_007521.3	Endogenous	15.21	28.18	44.74	71.01	40.09	21.58	41.7	39.18	48.3	37.38	31.51	33.57	48.3
Rtn1	NM_001007596.1	Endogenous	34.23	28.18	43.33	35.5	30.78	25.1	31.28	40.16	29.52	47.44	35.88	23.5	47.44
Tnfrsf17	NM_011608.1	Endogenous	26.62	28.18	42.39	106.51	30.07	21.14	31.28	47.02	38.1	30.19	23.63	26.86	47.02
Plxna4	NM_175750.3	Endogenous	30.43	112.72	32.5	177.52	25.77	25.54	31.28	33.31	31.66	40.25	27.13	47	47
Dagla	NM_198114.2	Endogenous	34.23	84.54	32.02	35.5	42.95	34.35	20.85	38.2	43.47	41.69	35.01	47	47
Csf1	NM_001113530.1	Endogenous	26.62	56.36	39.56	71.01	37.23	46.67	31.28	44.08	34.35	21.56	34.13	33.57	46.67
Pik3r4	NM_001081309.1	Endogenous	11.41	56.36	39.56	106.51	46.53	30.38	31.28	42.12	32.74	40.25	37.63	30.22	46.53
Rbbp9	NM_015754.2	Endogenous	22.82	140.9	41.44	142.02	41.52	26.86	62.55	46.04	34.35	46	19.25	33.57	46.04
Ebf3	NM_001113414.1	Endogenous	26.62	140.9	29.67	35.5	23.62	20.7	10.43	46.04	23.08	46	21.88	23.5	46.04
Rock2	NM_009072.2	Endogenous	38.03	28.18	30.61	35.5	25.06	27.74	20.85	46.04	22.54	41.69	21	23.5	46.04
Sult1a1	NM_133670.1	Endogenous	30.43	84.54	28.73	106.51	26.49	14.53	62.55	29.39	22.54	46	17.5	23.5	46
Zmynd8	NM_027230.3	Endogenous	45.64	84.54	17.9	35.5	13.6	16.73	31.28	15.67	15.56	28.75	19.25	20.14	45.64
Ppm1l	NM_178726.3	Endogenous	41.84	84.54	28.73	213.02	19.33	19.37	10.43	44.08	23.08	41.69	26.25	26.86	44.08
Hvcn1	NM_001042489.1	Endogenous	38.03	56.36	22.13	35.5	17.18	25.54	52.13	25.47	29.52	20.13	24.5	43.65	43.65
Vegf	NM_001025250.3	Endogenous	22.82	169.08	2.83	177.52	2.86	6.16	187.66	13.71	9.12	27.31	12.25	43.65	43.65
Kcnd1	NM_008423.1	Endogenous	19.02	56.36	34.85	35.5	41.52	24.66	10.43	41.14	31.66	38.82	42.01	23.5	42.01
Olfml2b	NM_177068.4	Endogenous	41.84	28.18	31.08	71.01	40.09	23.78	20.85	38.2	30.59	20.13	28	16.79	41.84
Rasgef1b	NM_145839.2	Endogenous	41.84	112.72	24.02	35.5	12.17	28.62	83.4	27.43	17.17	24.44	16.63	23.5	41.84
Lilrb4	NM_013532.2	Endogenous	22.82	112.72	24.96	106.51	13.6	40.51	114.68	25.47	21.47	14.38	22.75	33.57	40.51
Garnl3	NM_178888.4	Endogenous	22.82	56.36	40.5	35.5	33.65	24.22	10.43	35.27	36.49	35.94	28.88	20.14	40.5
Errfi1	NM_133753.1	Endogenous	30.43	140.9	32.97	106.51	20.05	17.17	31.28	32.33	24.15	38.82	17.5	36.93	38.82
C4a	NM_011413.2	Endogenous	7.61	56.36	22.13	35.5	36.51	38.75	10.43	24.49	35.42	11.5	30.63	10.07	38.75
CD200R	NM_021325.3	Endogenous	19.02	140.9	26.84	106.51	23.62	21.14	31.28	38.2	19.32	18.69	15.75	36.93	38.2
Ly96	NM_016923.1	Endogenous	38.03	28.18	30.61	35.5	20.76	20.7	31.28	36.25	33.27	35.94	15.75	20.14	38.03
Slc24a3	NM_053195.2	Endogenous	26.62	225.44	25.43	248.53	20.76	24.66	31.28	28.41	20.93	28.75	19.25	36.93	36.93
Jarid2	NM_021878.2	Endogenous	26.62	140.9	23.08	35.5	29.35	12.77	93.83	27.43	24.15	28.75	24.5	36.93	36.93
Epn2	NM_010148.2	Endogenous	30.43	28.18	26.84	35.5	13.6	12.77	10.43	36.25	19.32	30.19	15.75	16.79	36.25
Klf12	NM_010636.3	Endogenous	22.82	225.44	26.37	106.51	19.33	16.29	20.85	16.65	25.76	35.94	22.75	26.86	35.94
Cbr1	NM_007620.2	Endogenous	30.43	28.18	27.79	35.5	30.07	20.26	10.43	32.33	32.2	35.94	28.88	33.57	35.94
Hist1h2ac	NM_178189.4	Endogenous	15.21	56.36	35.79	35.5	13.6	23.34	41.7	25.47	28.98	14.38	22.75	13.43	35.79
Mr1	NM_008209.4	Endogenous	22.82	84.54	32.02	248.53	28.64	22.9	83.4	35.27	24.15	28.75	26.25	23.5	35.27
Kitl	NM_013598.1	Endogenous	22.82	169.08	33.44	35.5	30.07	35.23	10.43	32.33	32.2	27.31	27.13	20.14	35.23
Olfr920	NM_146787.2	Endogenous	34.23	56.36	8.95	35.5	5.01	7.05	20.85	4.9	10.2	14.38	4.38	6.71	34.23
Ttr	NM_013697.4	Endogenous	34.23	56.36	8.95	35.5	17.9	6.16	10.43	15.67	5.37	4.31	10.5	6.71	34.23
Mlph	NM_053015.3	Endogenous	22.82	56.36	26.84	71.01	27.92	19.81	10.43	22.53	28.44	28.75	28.88	33.57	33.57
Mycl1	NM_008506.2	Endogenous	19.02	28.18	23.08	35.5	18.61	17.61	20.85	33.31	24.15	21.56	22.75	13.43	33.31
Mecp2	NM_010788.2	Endogenous	11.41	28.18	22.13	35.5	23.62	14.53	10.43	32.33	27.37	30.19	16.63	30.22	32.33
Zfpm1	NM_009569.3	Endogenous	11.41	28.18	16.95	142.02	23.62	11.45	52.13	24.49	19.86	31.63	17.5	26.86	31.63
Ripk2	NM_138952.3	Endogenous	22.82	112.72	24.02	106.51	19.33	16.29	52.13	24.49	20.39	31.63	21	3.36	31.63
Pgrmc1	NM_016783.3	Endogenous	30.43	56.36	22.61	106.51	17.18	13.65	10.43	14.69	9.66	17.25	14.88	6.71	30.43
Rgl1	NM_016846.3	Endogenous	30.43	84.54	21.19	35.5	17.9	13.21	31.28	29.39	22.54	23	5.25	23.5	30.43
Bend6	NM_177235.3	Endogenous	30.43	140.9	18.37	142.02	22.91	14.09	31.28	14.69	17.17	28.75	12.25	30.22	30.43
Tmem204	NM_001001183.1	Endogenous	30.43	56.36	15.54	177.52	20.05	11.01	52.13	15.67	14.49	21.56	15.75	26.86	30.43
Carhsp1	NM_025821.2	Endogenous	30.43	84.54	14.13	71.01	5.73	11.01	41.7	18.61	14.49	7.19	12.25	13.43	30.43
Tspan18	NM_183180.2	Endogenous	30.43	28.18	9.89	35.5	5.01	9.25	10.43	16.65	17.17	24.44	17.5	20.14	30.43
Clu	NM_013492.2	Endogenous	30.43	56.36	6.12	71.01	7.16	3.96	31.28	8.82	4.83	2.88	5.25	20.14	30.43
Tlr5	NM_016928.2	Endogenous	15.21	56.36	19.78	71.01	13.6	10.57	10.43	22.53	19.32	25.88	10.5	30.22	30.22
Apbb2	NM_009686.1	Endogenous	22.82	112.72	27.79	142.02	17.18	23.34	41.7	26.45	11.81	14.38	12.25	30.22	30.22
H2-Oa	NM_008206.2	Endogenous	19.02	56.36	13.19	177.52	13.6	11.89	31.28	11.76	12.34	30.19	10.5	26.86	30.19
Clec7a	NM_020008.2	Endogenous	7.61	112.72	29.67	71.01	21.48	27.74	31.28	19.59	19.86	7.19	22.75	13.43	29.67
Tspan4	NM_053082.2	Endogenous	26.62	56.36	25.43	35.5	12.17	15.85	31.28	25.47	28.98	24.44	28	26.86	28.98
Mmp2	NM_008610.2	Endogenous	26.62	28.18	27.31	35.5	23.62	27.3	41.7	27.43	25.22	25.88	18.38	20.14	27.43
Ccl6	NM_009139.2	Endogenous	7.61	112.72	26.84	35.5	27.2	22.46	41.7	22.53	16.1	21.56	19.25	16.79	27.2
Camk2n1	NM_025451.2	Endogenous	3.8	169.08	9.89	106.51	6.44	4.84	20.85	10.78	8.59	17.25	9.63	26.86	26.86
Nedd1	NM_008682.2	Endogenous	11.41	84.54	24.96	35.5	15.03	11.45	31.28	23.51	18.25	17.25	14	26.86	26.86
Axl	NM_009465.3	Endogenous	19.02	28.18	26.84	71.01	20.05	26.86	52.13	26.45	18.25	11.5	21.88	3.36	26.86
Fizz1	NM_020509.3	Endogenous	11.41	225.44	11.77	177.52	5.73	5.28	114.68	10.78	10.2	11.5	8.75	26.86	26.86
Ptprz1	NM_001081306.1	Endogenous	19.02	225.44	5.18	213.02	4.3	4.4	104.25	8.82	4.83	15.81	7.88	26.86	26.86
Cfp	NM_008823.3	Endogenous	22.82	169.08	6.12	106.51	4.3	5.28	114.68	22.53	6.98	11.5	6.13	26.86	26.86
CXCL10	NM_021274.1	Endogenous	26.62	56.36	12.24	71.01	16.47	22.9	52.13	14.69	19.86	8.63	10.5	20.14	26.62
Igf2	NM_001122736.1	Endogenous	26.62	84.54	1.41	248.53	0.72	2.64	52.13	5.88	3.76	7.19	10.5	6.71	26.62
Cybb	NM_007807.2	Endogenous	19.02	84.54	10.83	213.02	15.75	25.98	145.95	16.65	10.2	21.56	15.75	13.43	25.98
Flot1	NM_008027.2	Endogenous	19.02	28.18	21.66	35.5	25.06	20.26	72.98	24.49	25.76	18.69	22.75	13.43	25.76
Mras	NM_008624.3	Endogenous	11.41	84.54	16.48	35.5	12.89	16.73	10.43	25.47	17.71	24.44	17.5	13.43	25.47
Pdgfa	NM_008808.3	Endogenous	22.82	56.36	21.66	35.5	18.61	14.97	20.85	22.53	20.93	17.25	25.38	16.79	25.38
1810011O10Rik	NM_026931.2	Endogenous	22.82	28.18	23.08	35.5	17.18	24.22	10.43	21.55	24.69	17.25	18.38	23.5	24.69
Magi3	NM_001159354.1	Endogenous	19.02	28.18	15.07	71.01	10.02	11.45	20.85	16.65	12.88	24.44	10.5	6.71	24.44
Adamts16	NM_172053.2	Endogenous	19.02	225.44	21.66	106.51	24.34	13.65	72.98	20.57	17.17	8.63	14	20.14	24.34
Gp9	NM_018762.1	Endogenous	11.41	28.18	15.07	35.5	11.45	9.69	10.43	10.78	12.88	12.94	23.63	23.5	23.63
Ganc	NM_172672.2	Endogenous	11.41	28.18	17.9	106.51	11.45	12.77	52.13	23.51	15.56	20.13	13.13	6.71	23.51
Siglec1	NM_011426.3	Endogenous	3.8	28.18	7.06	106.51	8.59	7.49	31.28	9.8	6.44	11.5	11.38	23.5	23.5
Dab2	NM_023118.2	Endogenous	19.02	112.72	16.48	71.01	11.45	12.33	31.28	17.63	11.81	21.56	18.38	23.5	23.5
Cbr3	NM_173047.3	Endogenous	15.21	225.44	8.48	35.5	5.73	5.28	93.83	13.71	6.44	18.69	6.13	23.5	23.5
Tmem47	NM_138751.2	Endogenous	11.41	84.54	2.83	142.02	4.3	3.08	52.13	5.88	1.07	1.44	4.38	23.5	23.5
Igfbp5	NM_010518.2	Endogenous	22.82	112.72	3.77	106.51	2.86	1.76	20.85	5.88	3.76	17.25	6.13	23.5	23.5
Sv2a	NM_022030.3	Endogenous	15.21	84.54	23.08	71.01	17.18	15.85	20.85	20.57	17.17	10.06	15.75	13.43	23.08
Spry1	NM_011896.2	Endogenous	7.61	140.9	15.54	35.5	10.02	13.65	41.7	18.61	10.73	23	19.25	13.43	23
Prune2	NM_181348.4	Endogenous	22.82	28.18	6.59	35.5	8.59	8.81	10.43	3.92	5.37	10.06	7.88	10.07	22.82
Slc2a3	NM_011401.3	Endogenous	22.82	197.26	4.71	71.01	2.86	8.81	31.28	11.76	6.44	10.06	7.88	13.43	22.82
Abhd6	NM_025341.3	Endogenous	22.82	56.36	4.24	35.5	4.3	4.4	31.28	8.82	7.51	4.31	8.75	6.71	22.82
Nfia	NM_010905.3	Endogenous	15.21	112.72	10.83	35.5	12.17	12.77	41.7	22.53	9.12	21.56	15.75	13.43	22.53
Tspo	NM_009775.4	Endogenous	11.41	56.36	15.07	106.51	11.45	22.02	93.83	7.84	20.39	14.38	18.38	13.43	22.02
IL6	NM_031168.1	Endogenous	7.61	28.18	6.12	35.5	7.87	12.77	10.43	21.55	10.2	21.56	10.5	6.71	21.56
Manba	NM_027288.3	Endogenous	7.61	84.54	13.66	35.5	17.9	14.53	31.28	10.78	17.71	10.06	21	13.43	21
Itgax	NM_021334.2	Endogenous	19.02	169.08	11.77	213.02	15.03	15.41	62.55	20.57	7.51	5.75	10.5	6.71	20.57
Slc30a4	NM_011774.2	Endogenous	11.41	84.54	7.54	35.5	7.16	8.37	31.28	8.82	11.81	18.69	14	20.14	20.14
Ptprg	NM_008981.3	Endogenous	7.61	197.26	1.88	106.51	4.3	3.08	10.43	1.96	4.29	4.31	2.63	20.14	20.14
Not Detected genes
Psd	NM_028627.2	Endogenous	19.02	84.54	3.3	71.01	0.72	1.76	10.43	5.88	4.29	5.75	3.5	10.07	19.02
Apod	XM_003689301.1	Endogenous	19.02	84.54	1.88	35.5	2.15	1.32	10.43	0.98	1.07	4.31	0.88	3.36	19.02
Kcnma1	NM_010610.2	Endogenous	19.02	28.18	5.18	71.01	3.58	4.4	10.43	8.82	5.9	1.44	6.13	6.71	19.02
Kl	NM_013823.1	Endogenous	19.02	56.36	7.06	35.5	2.86	3.96	20.85	8.82	6.44	4.31	4.38	13.43	19.02
Vat1l	NM_173016.3	Endogenous	15.21	84.54	2.35	248.53	8.59	3.96	62.55	4.9	3.22	18.69	4.38	10.07	18.69
Jmy	NM_021310.3	Endogenous	7.61	28.18	15.54	106.51	18.61	12.77	52.13	13.71	15.56	12.94	13.13	13.43	18.61
Sncaip	NM_001199151.1	Endogenous	11.41	56.36	16.01	35.5	17.9	10.57	41.7	12.73	12.34	11.5	17.5	10.07	17.9
Rptor	NM_028898.2	Endogenous	7.61	28.18	12.24	35.5	17.18	8.37	10.43	12.73	13.42	14.38	6.13	6.71	17.18
Gpr37l1	NM_134438.3	Endogenous	11.41	140.9	4.71	248.53	0.72	4.84	20.85	5.88	3.22	5.75	3.5	16.79	16.79
Alcam	NM_009655.1	Endogenous	7.61	197.26	3.77	142.02	6.44	2.2	72.98	3.92	3.22	14.38	4.38	16.79	16.79
Gas2l3	NM_001033331.2	Endogenous	3.8	84.54	5.65	106.51	6.44	5.72	31.28	8.82	3.22	2.88	8.75	16.79	16.79
Sez6l	NM_019982.2	Endogenous	11.41	56.36	1.88	106.51	2.15	3.96	41.7	0.98	5.37	11.5	7	16.79	16.79
Nrcam	NM_176930.4	Endogenous	7.61	84.54	2.35	35.5	2.86	1.32	52.13	5.88	1.61	11.5	3.5	16.79	16.79
Slco1a4	NM_030687.1	Endogenous	7.61	84.54	2.35	35.5	3.58	1.76	31.28	0.98	3.22	11.5	5.25	16.79	16.79
Ccl5	NM_013653.1	Endogenous	15.21	56.36	7.06	106.51	7.16	9.69	62.55	16.65	6.98	8.63	4.38	10.07	16.65
Cd200r4	NM_207244.2	Endogenous	7.61	56.36	6.12	71.01	5.73	7.93	31.28	9.8	8.59	15.81	9.63	10.07	15.81
Cxcr4	NM_009911.3	Endogenous	15.21	225.44	5.65	106.51	10.02	14.97	125.1	10.78	5.9	5.75	7.88	13.43	15.21
Ifi202b	NM_008327.2	Endogenous	15.21	28.18	2.35	177.52	2.15	0.88	10.43	4.9	2.68	5.75	0.88	13.43	15.21
Erf	NM_010155.3	Endogenous	15.21	140.9	15.07	35.5	4.3	5.72	10.43	4.9	7.51	10.06	13.13	3.36	15.21
Aplp1	NM_007467.3	Endogenous	15.21	140.9	6.12	35.5	5.73	3.96	62.55	3.92	4.29	5.75	1.75	3.36	15.21
Vta1	NM_025418.3	Endogenous	15.21	28.18	10.36	106.51	10.02	7.49	20.85	10.78	9.66	14.38	6.13	10.07	15.21
Dfna5	NM_018769.3	Endogenous	15.21	84.54	3.77	71.01	7.87	1.76	31.28	7.84	3.76	5.75	7	3.36	15.21
Lgals3	NM_001145953.1	Endogenous	15.21	84.54	3.3	71.01	2.15	1.32	72.98	2.94	4.83	10.06	6.13	10.07	15.21
4933406P04Rik	XR_141521.1	Endogenous	15.21	28.18	4.24	35.5	1.43	3.52	20.85	6.86	3.22	4.31	4.38	3.36	15.21
Omg	NM_019409.2	Endogenous	15.21	28.18	2.83	35.5	4.3	2.64	10.43	2.94	4.29	4.31	4.38	3.36	15.21
Vegfr	NM_010612.2	Endogenous	3.8	28.18	10.83	35.5	5.01	7.93	20.85	14.69	13.42	8.63	14	6.71	14.69
Ryk	NM_001042607.1	Endogenous	11.41	112.72	14.6	35.5	12.89	14.09	10.43	13.71	10.73	7.19	8.75	13.43	14.6
Ptgfrn	NM_011197.3	Endogenous	7.61	112.72	7.06	71.01	10.74	11.01	31.28	11.76	6.98	8.63	14	10.07	14
Gpnmb	NM_053110.4	Endogenous	3.8	140.9	3.77	71.01	2.86	7.05	208.51	1.96	3.76	5.75	2.63	13.43	13.43
Ptgds	NM_008963.2	Endogenous	7.61	84.54	1.41	142.02	3.58	1.32	83.4	5.88	2.68	2.88	3.5	13.43	13.43
Etl4	NM_178059.5	Endogenous	7.61	28.18	3.77	106.51	4.3	2.64	10.43	2.94	5.37	2.88	4.38	13.43	13.43
Fabp3	NM_010174.1	Endogenous	3.8	84.54	3.77	71.01	2.15	5.28	20.85	4.9	4.29	11.5	7	13.43	13.43
Cpne2	NM_153507.2	Endogenous	7.61	84.54	5.18	71.01	4.3	7.05	20.85	8.82	5.37	11.5	7.88	13.43	13.43
Gpx3	NM_001083929.1	Endogenous	11.41	84.54	7.54	71.01	6.44	6.16	20.85	5.88	4.29	7.19	7.88	13.43	13.43
Grm1	NM_001114333.2	Endogenous	3.8	56.36	1.41	71.01	2.86	1.76	10.43	3.92	2.68	4.31	3.5	13.43	13.43
Chi3l1	NM_007695.2	Endogenous	3.8	56.36	5.18	35.5	5.73	5.72	10.43	6.86	4.29	8.63	4.38	13.43	13.43
Tgm1	NM_001161714.1	Endogenous	3.8	28.18	4.24	35.5	4.3	3.08	20.85	3.92	5.37	1.44	0.88	13.43	13.43
Klhl38	NM_177755.3	Endogenous	7.61	28.18	6.59	35.5	4.3	5.72	10.43	5.88	7.51	7.19	7.88	13.43	13.43
Spnb4	NM_001199234.1	Endogenous	7.61	28.18	4.24	35.5	3.58	3.96	31.28	5.88	3.76	5.75	5.25	13.43	13.43
Nefl	NM_010910.1	Endogenous	3.8	56.36	2.83	35.5	2.15	1.76	20.85	3.92	4.83	12.94	6.13	6.71	12.94
Adcyap1r1	NM_001025372.1	Endogenous	11.41	56.36	3.3	142.02	5.01	2.64	41.7	5.88	4.29	4.31	4.38	10.07	11.41
Il1b	NM_008361.3	Endogenous	11.41	112.72	3.3	142.02	3.58	10.13	125.1	7.84	5.9	8.63	8.75	6.71	11.41
Cxcl2	NM_009140.2	Endogenous	11.41	140.9	1.88	106.51	5.73	7.49	41.7	3.92	3.22	7.19	2.63	3.36	11.41
Ch25h	NM_009890.1	Endogenous	11.41	112.72	6.12	71.01	10.02	7.05	62.55	1.96	6.44	7.19	7	6.71	11.41
IL10	NM_010548.1	Endogenous	11.41	112.72	3.3	35.5	0.72	2.2	10.43	9.8	3.22	7.19	2.63	3.36	11.41
Ank2	NM_001034168.1	Endogenous	11.41	84.54	1.88	35.5	2.86	4.84	10.43	9.8	6.98	10.06	3.5	10.07	11.41
Gpm6b	NM_023122.2	Endogenous	11.41	28.18	4.24	71.01	7.16	4.4	20.85	5.88	3.76	2.88	5.25	10.07	11.41
Gas7	NM_001109657.2	Endogenous	11.41	56.36	6.59	35.5	8.59	4.84	31.28	10.78	4.83	5.75	9.63	3.36	11.41
Sytl1	NM_031393.2	Endogenous	11.41	56.36	2.35	35.5	2.86	1.32	31.28	3.92	3.76	1.44	2.63	6.71	11.41
Igf1	NM_001111274.1	Endogenous	11.41	28.18	3.77	35.5	2.15	2.64	41.7	8.82	2.68	7.19	3.5	3.36	11.41
Cntn6	NM_017383.3	Endogenous	11.41	28.18	3.3	35.5	2.86	2.64	10.43	3.92	1.07	7.19	0.88	3.36	11.41
Prrt2	NM_001102563.1	Endogenous	11.41	28.18	3.3	35.5	0.72	0.44	20.85	2.94	2.15	4.31	2.63	3.36	11.41
Tmeff1	NM_021436.2	Endogenous	11.41	28.18	1.88	35.5	1.43	0.88	10.43	3.92	1.61	5.75	0.88	10.07	11.41
Exoc1	NM_027270.1	Endogenous	7.61	28.18	10.36	71.01	5.01	7.49	10.43	7.84	8.59	7.19	4.38	3.36	10.36
544988	XR_105501.1	Endogenous	7.61	28.18	1.88	142.02	2.86	2.64	41.7	6.86	2.15	2.88	2.63	10.07	10.07
Chl1	NM_007697.2	Endogenous	3.8	140.9	3.77	71.01	2.86	0.88	10.43	3.92	1.61	1.44	2.63	10.07	10.07
Aif1	NM_019467.2	Endogenous	7.61	140.9	5.18	71.01	2.86	3.52	31.28	5.88	5.9	7.19	3.5	10.07	10.07
Flt1	NM_010228.3	Endogenous	3.8	28.18	1.41	106.51	1.43	0.44	20.85	1.96	1.61	7.19	3.5	10.07	10.07
Fer1l3	NM_001099634.1	Endogenous	3.8	28.18	3.3	35.5	1.43	0.44	31.28	7.84	1.07	4.31	6.13	10.07	10.07
Unc13a	NM_001029873.2	Endogenous	3.8	84.54	8.95	35.5	5.01	4.84	10.43	5.88	5.9	10.06	1.75	3.36	10.06
5430435G22Rik	NM_145509.2	Endogenous	7.61	56.36	8.01	35.5	7.16	6.6	62.55	3.92	4.83	10.06	7	3.36	10.06
Msr1	NM_001113326.1	Endogenous	3.8	28.18	5.18	71.01	3.58	8.37	104.25	3.92	8.59	2.88	8.75	3.36	8.75
D3Bwg0562e	NM_177664.5	Endogenous	7.61	56.36	2.83	35.5	7.16	3.52	31.28	2.94	3.22	5.75	7.88	6.71	7.88
Slc6a1	NM_178703.4	Endogenous	7.61	140.9	1.88	35.5	2.15	3.08	31.28	4.9	2.15	2.88	5.25	6.71	7.61
Arg1	NM_007482.3	Endogenous	7.61	112.72	1.41	106.51	2.15	2.2	72.98	4.9	3.22	1.44	1.75	6.71	7.61
Nlgn3	NM_172932.3	Endogenous	7.61	84.54	3.3	35.5	5.73	2.64	31.28	3.92	2.15	4.31	0.88	6.71	7.61
Ctnna2	NM_001109764.1	Endogenous	7.61	56.36	2.83	71.01	0.72	2.64	10.43	3.92	3.22	5.75	3.5	3.36	7.61
Gpm6a	NM_153581.5	Endogenous	7.61	28.18	2.35	71.01	2.86	0.88	10.43	3.92	2.15	1.44	4.38	6.71	7.61
Ncam1	NM_001113204.1	Endogenous	7.61	56.36	1.88	35.5	3.58	3.08	31.28	0.98	3.76	5.75	2.63	3.36	7.61
Fcnb	NM_010190.1	Endogenous	7.61	56.36	1.41	35.5	1.43	3.52	41.7	1.96	1.07	5.75	0.88	3.36	7.61
Bhlhb2	NM_011498.4	Endogenous	7.61	28.18	2.35	35.5	3.58	0.44	10.43	0.98	2.15	4.31	1.75	3.36	7.61
Cox2	NM_011198.3	Endogenous	7.61	28.18	0.47	35.5	2.15	3.08	10.43	2.94	0.54	1.44	3.5	3.36	7.61
Cnn3	NM_028044.2	Endogenous	3.8	112.72	3.3	106.51	3.58	3.08	31.28	4.9	4.29	7.19	4.38	3.36	7.19
Fgfr1	NM_001079908.1	Endogenous	3.8	28.18	3.77	106.51	2.15	3.08	41.7	6.86	3.22	4.31	2.63	6.71	6.86
Slfn14	XM_894124.3	Endogenous	3.8	28.18	2.83	35.5	5.01	2.2	20.85	5.88	3.22	5.75	2.63	6.71	6.71
Sv2b	NM_001109753.1	Endogenous	3.8	112.72	1.88	35.5	6.44	3.52	31.28	0.98	0.54	5.75	1.75	3.36	6.44
Klrb1d	NM_008526.1	Endogenous	3.8	28.18	1.41	35.5	0.72	3.96	31.28	3.92	5.37	1.44	1.75	3.36	5.37
Plxna1	NM_008881.2	Endogenous	3.8	28.18	0.94	71.01	1.43	1.32	10.43	4.9	3.22	1.44	1.75	3.36	4.9
Cntn3	NM_008779.2	Endogenous	3.8	56.36	1.88	71.01	0.72	4.84	20.85	1.96	2.15	4.31	2.63	3.36	4.84
Apoc1	NM_007469.4	Endogenous	3.8	169.08	1.41	35.5	2.15	1.32	41.7	0.98	1.61	2.88	4.38	3.36	4.38
Cntn1	NM_001159647.1	Endogenous	3.8	84.54	4.24	142.02	4.3	1.76	20.85	3.92	1.07	2.88	2.63	3.36	4.3
Mmp12	NM_008605.3	Endogenous	3.8	84.54	3.3	35.5	1.43	1.32	10.43	1.96	2.15	1.44	2.63	3.36	3.8
Mrgpra4	NM_153524.2	Endogenous	3.8	56.36	0.47	35.5	2.15	0.88	20.85	2.94	1.07	2.88	1.75	3.36	3.8
HKGs
Cltc	NM_001003908.1	Endogenous	836.72	507.23	964.03	142.02	778.89	779.38	125.1	850.31	691.24	671.37	698.37	483.46
Gapdh	NM_008084.1	Endogenous	64.66	56.36	112.09	319.54	109.53	101.72	135.53	120.49	100.9	92.01	123.4	124.22
Gusb	NM_010368.1	Endogenous	133.12	225.44	360.74	71.01	316.43	332.45	93.83	255.68	252.78	205.58	249.42	117.51
Hprt1	NM_013556.2	Endogenous	15.21	28.18	6.59	35.5	5.01	9.25	20.85	7.84	9.66	10.06	6.13	10.07
Pgk1	NM_008828.2	Endogenous	26.62	28.18	10.36	35.5	18.61	12.33	41.7	11.76	15.03	20.13	19.25	33.57
Tubb5	NM_011655.4	Endogenous	49.44	28.18	54.16	35.5	57.27	48	104.25	59.76	56.35	56.07	56.88	60.43
NEG_A	ERCC_00096.1	Negative	3	1	6	7	4	4	1	3	3	8	3	4
NEG_B	ERCC_00041.1	Negative	2	3	4	9	6	7	3	6	9	8	3	3
NEG_C	ERCC_00019.1	Negative	7	4	2	7	3	12	5	4	9	6	9	5
NEG_D	ERCC_00076.1	Negative	1	3	4	1	7	4	5	2	5	3	3	2
NEG_E	ERCC_00098.1	Negative	9	10	6	3	6	3	6	5	5	6	3	1
NEG_F	ERCC_00126.1	Negative	8	6	9	5	10	5	5	10	6	9	4	8
NEG_G	ERCC_00144.1	Negative	3	4	3	4	4	2	1	5	5	4	4	2
NEG_H	ERCC_00154.1	Negative	4	6	3	5	3	5	8	3	6	5	5	5
			9	10	9	9	10	12	8	10	9	9	9	8
POS_A	ERCC_00117.1	Positive	13822	16001	11525	13930	12856	13371	14186	10390	12142	15340	11739	13362
POS_B	ERCC_00112.1	Positive	5114	5880	4349	5281	4947	5439	5430	4092	4582	5926	4486	5122
POS_C	ERCC_00002.1	Positive	1414	1587	1157	1501	1270	1464	1476	1061	1244	1648	1168	1366
POS_D	ERCC_00092.1	Positive	363	350	237	323	284	313	324	240	281	390	260	315
POS_E	ERCC_00035.1	Positive	38	44	33	60	35	38	60	37	35	56	40	52
POS_F	ERCC_00034.1	Positive	30	26	21	22	24	25	25	26	36	33	23	28
